# Supplementary material for: Influence of area-level social vulnerability on all-cause pneumonia incidence among adult Medicare and Medicaid enrollees
Source: Commun Med (Lond). 2025 Nov 14;5:467. doi: 10.1038/s43856-025-01163-4 (PMC12618641; doi:10.1038/s43856-025-01163-4)
Supplement: Supplementary file 3 — Supplementary Data 1 [file 43856_2025_1163_MOESM3_ESM.xlsx]

## Sheet: Figure 1
FIPS_CTY	ACP_INCIDENCE	SUPPRESSED
01001	9600.61	0
01003	6441.7	0
01005	7014.99	0
01007	10642.5	0
01009	10398.5	0
01011	6830.22	0
01013	8952.47	0
01015	9698.11	0
01017	6500.84	0
01019	10691.7	0
01021	9703.48	0
01023	9188.09	0
01025	7702.21	0
01027	8357.71	0
01029	9358.53	0
01031	8361.96	0
01033	8638.99	0
01035	11471.5	0
01037	7796.13	0
01039	11040.5	0
01041	7878.31	0
01043	9669.49	0
01045	8050.06	0
01047	7932.06	0
01049	10008.8	0
01051	8805.57	0
01053	9830.52	0
01055	11168.8	0
01057	12364.8	0
01059	11557.4	0
01061	9527.09	0
01063	8052.92	0
01065	9245.47	0
01067	5416.88	0
01069	6740.56	0
01071	8104.37	0
01073	7977.51	0
01075	13055.4	0
01077	10098.3	0
01079	11362.9	0
01081	6045.49	0
01083	8090.03	0
01085	8157.38	0
01087	6055.89	0
01089	8015.72	0
01091	7531.38	0
01093	14604.2	0
01095	10482.1	0
01097	8607.35	0
01099	7057.95	0
01101	7819.93	0
01103	10419.2	0
01105	8730.33	0
01107	9876.28	0
01109	7067.71	0
01111	6768.34	0
01113	9284.18	0
01115	12323.6	0
01117	8153.18	0
01119	8792.86	0
01121	9174.24	0
01123	9501.29	0
01125	10155.8	0
01127	9697.71	0
01129	8044.11	0
01131	6682.5	0
01133	17233.4	0
02013	7154.01	0
02016	4212.12	0
02020	4871.52	0
02050	12747.5	0
02060	7204.8	0
02063		1
02066		1
02068	4298.16	0
02070	11648.2	0
02090	5348.5	0
02100	4473.35	0
02105	4074.22	0
02110	5408.91	0
02122	5781.27	0
02130	5547.58	0
02150	5093.13	0
02158	6163.72	0
02164	11913.1	0
02170	6265.62	0
02180	9739.58	0
02185	16189.2	0
02188	16824.3	0
02195	3496.16	0
02198	7185.06	0
02220	5346.2	0
02230	2971.99	0
02240	6073.6	0
02275	4877.82	0
02282	6353.08	0
02290	8088.22	0
04001	9286.08	0
04003	6832.27	0
04005	6250.43	0
04007	7251.47	0
04009	7601.43	0
04011	6549.83	0
04012	8493.33	0
04013	8875.03	0
04015	7891.75	0
04017	8029.84	0
04019	6076.24	0
04021	8262.9	0
04023	4341.16	0
04025	5703.18	0
04027	10646.3	0
05001	7198.33	0
05003	10619.1	0
05005	6830.6	0
05007	7442.63	0
05009	10127.8	0
05011	12563.2	0
05013	10012	0
05015	6128.3	0
05017	8855.95	0
05019	8205.51	0
05021	10587.6	0
05023	8445.68	0
05025	11774.4	0
05027	7980.85	0
05029	9840.65	0
05031	9826.21	0
05033	9317.27	0
05035	8207.5	0
05037	10171	0
05039	9442.21	0
05041	10098.7	0
05043	13888.3	0
05045	9509.33	0
05047	10125.2	0
05049	7957.01	0
05051	10530.7	0
05053	13109.2	0
05055	11420	0
05057	11712.4	0
05059	10827.8	0
05061	10232.6	0
05063	10756.8	0
05065	8888.45	0
05067	14016.8	0
05069	9637.3	0
05071	10760.6	0
05073	10457.6	0
05075	11793.2	0
05077	9563.7	0
05079	10431.6	0
05081	11583.3	0
05083	10471.2	0
05085	10350.9	0
05087	8020.04	0
05089	6977.55	0
05091	10222.2	0
05093	12188.1	0
05095	8705.17	0
05097	9340.94	0
05099	11851.5	0
05101	9043.84	0
05103	8873.79	0
05105	9995.84	0
05107	8749.11	0
05109	10962.3	0
05111	12937	0
05113	9872.58	0
05115	8964.08	0
05117	11957.6	0
05119	8065.07	0
05121	12654.2	0
05123	8964.56	0
05125	8654.28	0
05127	10199	0
05129	8971.79	0
05131	8546.29	0
05133	9013.18	0
05135	9860.32	0
05137	8696.23	0
05139	9956.35	0
05141	9399.56	0
05143	6885.14	0
05145	11363	0
05147	10268.3	0
05149	9810.97	0
06001	6588.76	0
06003	5227.77	0
06005	7625.67	0
06007	9277.69	0
06009	6862.11	0
06011	7853.84	0
06013	6042.95	0
06015	14699.9	0
06017	6026.55	0
06019	7246.73	0
06021	8287.96	0
06023	6599.71	0
06025	9088.14	0
06027	6567.4	0
06029	9366.58	0
06031	7589.85	0
06033	8372.51	0
06035	7470.47	0
06037	7840.54	0
06039	6115.25	0
06041	5657.3	0
06043	6454.8	0
06045	6340.23	0
06047	11075	0
06049	7211.52	0
06051	5187.16	0
06053	6294.61	0
06055	6938.11	0
06057	5852.55	0
06059	7377.66	0
06061	6588.56	0
06063	6029.76	0
06065	7447.45	0
06067	7373.41	0
06069	6713.54	0
06071	7492.83	0
06073	6859.44	0
06075	6432.06	0
06077	7523.05	0
06079	6820.12	0
06081	5825.02	0
06083	6145.95	0
06085	6371.37	0
06087	6346.29	0
06089	6743.11	0
06091	5081.67	0
06093	6713.67	0
06095	6764.85	0
06097	5629.27	0
06099	8331.79	0
06101	12627.6	0
06103	6770.94	0
06105	7396.32	0
06107	9216.18	0
06109	6652.36	0
06111	6988.4	0
06113	6941.94	0
06115	12453.8	0
08001	6558.89	0
08003	6336.11	0
08005	5781.13	0
08007	3274.33	0
08009	9769.1	0
08011	8354.39	0
08013	5181.03	0
08014	5170.82	0
08015	4487.45	0
08017	8398.19	0
08019	4233.27	0
08021	6632.27	0
08023	4819.61	0
08025	8491.59	0
08027	3851.63	0
08029	6029.79	0
08031	5757.96	0
08033	4684.31	0
08035	5514.76	0
08037	3567.71	0
08039	5293.93	0
08041	6199.52	0
08043	5748.02	0
08045	5063.47	0
08047	4205.43	0
08049	4687.68	0
08051	4856.81	0
08053	2003.14	0
08055	5318.07	0
08057	5352.52	0
08059	5319.14	0
08061	7596.02	0
08063	7387.17	0
08065	4579.12	0
08067	4643.22	0
08069	5265.16	0
08071	7509.94	0
08073	10054.3	0
08075	6884.16	0
08077	4904.46	0
08079	7518.42	0
08081	6130.94	0
08083	4368.02	0
08085	4801.11	0
08087	7696.48	0
08089	7773.74	0
08091	3941.77	0
08093	3934.23	0
08095	8735.19	0
08097	3761.36	0
08099	6970.84	0
08101	6520.88	0
08103	8381.63	0
08105	7662.1	0
08107	3404.14	0
08109	4010.95	0
08111	2821.87	0
08113	3259.81	0
08115	8024.63	0
08117	3718.99	0
08119	5254.61	0
08121	5931.4	0
08123	6142.09	0
08125	6141.31	0
09001	7664.9	0
09003	7574.69	0
09005	7701.49	0
09007	8272.95	0
09009	8575.39	0
09011	8719.98	0
09013	7742.55	0
09015	8659.2	0
10001	9414.61	0
10003	7492.05	0
10005	7777.36	0
11001	6605.91	0
12001	7985.75	0
12003	12995.5	0
12005	10529.3	0
12007	11218.2	0
12009	8863.3	0
12011	7106.2	0
12013	10206.2	0
12015	8158.05	0
12017	6641.5	0
12019	8968.96	0
12021	6855.4	0
12023	10701.2	0
12027	10584.7	0
12029	11633.9	0
12031	9275.61	0
12033	7969.91	0
12035	5975.17	0
12037	7237.28	0
12039	6126.07	0
12041	9894.48	0
12043	8956.58	0
12045	10862.7	0
12047	9812.59	0
12049	9006.89	0
12051	8641.05	0
12053	7701.97	0
12055	8965.4	0
12057	7944.63	0
12059	11330.8	0
12061	7562.03	0
12063	9864.65	0
12065	5709.29	0
12067	13056.6	0
12069	8279.75	0
12071	7241.17	0
12073	5568.33	0
12075	8364.39	0
12077	9144.49	0
12079	8376.78	0
12081	5814.45	0
12083	8471.74	0
12085	7906.63	0
12086	8200.24	0
12087	6417.09	0
12089	7475.91	0
12091	8367.34	0
12093	12010.5	0
12095	7470.5	0
12097	7849.95	0
12099	8422.58	0
12101	7724.65	0
12103	7570.03	0
12105	7746.15	0
12107	9225.46	0
12109	6812.46	0
12111	8098.18	0
12113	8132.41	0
12115	6396.79	0
12117	7955.21	0
12119	6558.42	0
12121	10836.8	0
12123	7448.68	0
12125	10795.3	0
12127	8329.16	0
12129	5708.86	0
12131	8349.59	0
12133	10234.7	0
13001	9326.45	0
13003	9524.79	0
13005	13846.2	0
13007	7139.48	0
13009	9088.61	0
13011	9644.1	0
13013	7978.58	0
13015	10732.1	0
13017	7445.12	0
13019	8689.67	0
13021	9286.76	0
13023	9119.16	0
13025	10429.7	0
13027	7897.94	0
13029	7233.23	0
13031	9052.21	0
13033	7554.3	0
13035	7081.02	0
13037	6356.82	0
13039	6883.16	0
13043	8811.8	0
13045	7146.12	0
13047	8594.19	0
13049	10322.3	0
13051	6321.54	0
13053	10573	0
13055	12719.8	0
13057	6732.85	0
13059	5983.73	0
13061	6256.64	0
13063	5864.08	0
13065	10095.5	0
13067	6324.96	0
13069	10200	0
13071	11300.2	0
13073	6860.61	0
13075	6647.27	0
13077	6515.09	0
13079	9932.67	0
13081	7706.88	0
13083	7920.94	0
13085	7558.43	0
13087	8023.99	0
13089	5405.79	0
13091	8349.82	0
13093	7567	0
13095	6402.52	0
13097	6987.44	0
13099	6185.16	0
13101	8223.41	0
13103	7716.5	0
13105	8470.79	0
13107	8772.56	0
13109	8653.66	0
13111	7316.6	0
13113	6250.28	0
13115	9901.3	0
13117	6424.39	0
13119	8782.22	0
13121	5927.43	0
13123	7393.44	0
13125	9441.3	0
13127	6611.34	0
13129	12190	0
13131	8371.23	0
13133	5707.89	0
13135	6198.99	0
13137	9140.37	0
13139	8101.86	0
13141	9084.77	0
13143	9464.69	0
13145	7829.22	0
13147	6880.02	0
13149	8008.8	0
13151	5790.46	0
13153	10734.5	0
13155	7390.35	0
13157	7568.75	0
13159	8115.76	0
13161	9641.74	0
13163	7233.97	0
13165	7957.54	0
13167	11696.6	0
13169	8814.97	0
13171	7116.96	0
13173	7982.36	0
13175	10210.3	0
13177	5830.7	0
13179	6973.36	0
13181	6459.37	0
13183	9119.99	0
13185	6744.46	0
13187	8898.4	0
13189	10655.7	0
13191	6481.43	0
13193	8824.16	0
13195	7504.33	0
13197	8859.98	0
13199	7632.34	0
13201	8304.34	0
13205	8980.7	0
13207	7507.8	0
13209	8164.64	0
13211	5574.45	0
13213	10839.2	0
13215	9521.44	0
13217	7217.33	0
13219	5393.65	0
13221	6312.49	0
13223	8265.78	0
13225	9153.84	0
13227	7012.01	0
13229	13205.5	0
13231	7982.98	0
13233	11479.2	0
13235	9412.72	0
13237	7323.67	0
13239	7059.32	0
13241	8562.18	0
13243	7358.6	0
13245	7303.14	0
13247	5952.34	0
13249	5868.16	0
13251	8355.23	0
13253	7811.17	0
13255	7685.3	0
13257	10156.4	0
13259	7952.35	0
13261	6651.04	0
13263	7235.05	0
13265	6426.35	0
13267	8676.62	0
13269	9862.27	0
13271	9335.39	0
13273	6323.46	0
13275	9658.69	0
13277	7412.43	0
13279	7859.38	0
13281	7704.88	0
13283	9829.37	0
13285	7437.7	0
13287	6966.03	0
13289	9418.32	0
13291	6683.4	0
13293	8046.29	0
13295	8645.31	0
13297	7400.4	0
13299	11716.7	0
13301	9928.5	0
13303	11465.8	0
13305	12164.5	0
13307	7236.61	0
13309	10233.1	0
13311	8652.46	0
13313	8866.36	0
13315	8339.81	0
13317	8656.39	0
13319	10202.8	0
13321	7423.96	0
15001	7581.33	0
15003	7526.93	0
15005		1
15007	5779.91	0
15009	6671.41	0
16001	4795.07	0
16003	3611.43	0
16005	6595.82	0
16007	5526.73	0
16009	5003.16	0
16011	6734.2	0
16013	3394.15	0
16015	4128.49	0
16017	4411.21	0
16019	6046.18	0
16021	4456.9	0
16023	7411.35	0
16025	3440.22	0
16027	6266.71	0
16029	5269.19	0
16031	7059.17	0
16033	8154.02	0
16035	7082.73	0
16037	5486.36	0
16039	6012.16	0
16041	5454.13	0
16043	5667.56	0
16045	4815.43	0
16047	5867.21	0
16049	6108.42	0
16051	6274.83	0
16053	6392.2	0
16055	5082.63	0
16057	5461.46	0
16059	4802.02	0
16061	6257.55	0
16063	5598.76	0
16065	5885.3	0
16067	6606.09	0
16069	8037.05	0
16071	10603.9	0
16073	5646.11	0
16075	6628.5	0
16077	5247.55	0
16079	6220.51	0
16081	4773.47	0
16083	6709.43	0
16085	4405.35	0
16087	5695.81	0
17001	10269.8	0
17003	11162	0
17005	11602.7	0
17007	8633.6	0
17009	8724.43	0
17011	8220.27	0
17013	9114.65	0
17015	8735.42	0
17017	10235	0
17019	7602.09	0
17021	10946.5	0
17023	9743.32	0
17025	11561.6	0
17027	9997.04	0
17029	9333.79	0
17031	8154.64	0
17033	7678.61	0
17035	9881.55	0
17037	9558.3	0
17039	8906.56	0
17041	8786.5	0
17043	7667.2	0
17045	9034.71	0
17047	9979.33	0
17049	8574.71	0
17051	12168.3	0
17053	7183.07	0
17055	11982.2	0
17057	8557.97	0
17059	10198.6	0
17061	11196.3	0
17063	9190.7	0
17065	10633.7	0
17067	8091.71	0
17069	12684.8	0
17071	8358.19	0
17073	7206.24	0
17075	8118.96	0
17077	9932.9	0
17079	9507.9	0
17081	10447.3	0
17083	10073.4	0
17085	6599.07	0
17087	9971.54	0
17089	7903.51	0
17091	9527.86	0
17093	7587.24	0
17095	8328.08	0
17097	7795.47	0
17099	8626.13	0
17101	8976.86	0
17103	7757.22	0
17105	8411.64	0
17107	10500.7	0
17109	9409.81	0
17111	8026.95	0
17113	6739.07	0
17115	9750.71	0
17117	8659.63	0
17119	8634.39	0
17121	11660	0
17123	7560.61	0
17125	9199.66	0
17127	11564.5	0
17129	9384.34	0
17131	7339.73	0
17133	8052.13	0
17135	9879.99	0
17137	11170.3	0
17139	9760.59	0
17141	7685.81	0
17143	7858.88	0
17145	10826	0
17147	7988.72	0
17149	9133.52	0
17151	7337.75	0
17153	8506.82	0
17155	8381.13	0
17157	10830.4	0
17159	9389.58	0
17161	7959.44	0
17163	9506.23	0
17165	13088.2	0
17167	9170.99	0
17169	8532.63	0
17171	11322.9	0
17173	10887.1	0
17175	7010.03	0
17177	7088.76	0
17179	8804.76	0
17181	11932.4	0
17183	8671.15	0
17185	8802.2	0
17187	7165.68	0
17189	9182.89	0
17191	10790.1	0
17193	11304.5	0
17195	7048.73	0
17197	8789.21	0
17199	11406.8	0
17201	8134.35	0
17203	6778.41	0
18001	7766.44	0
18003	7470.25	0
18005	9943.11	0
18007	10580.5	0
18009	10545.3	0
18011	7805.82	0
18013	7165.89	0
18015	9667.92	0
18017	7919.68	0
18019	11198.6	0
18021	9350.68	0
18023	8807.15	0
18025	11190.3	0
18027	10425.4	0
18029	10095	0
18031	10761.8	0
18033	8293.69	0
18035	9155.86	0
18037	7817.33	0
18039	6814.66	0
18041	8660.08	0
18043	10388.7	0
18045	10589	0
18047	9605.26	0
18049	6886.76	0
18051	8427.92	0
18053	9363.67	0
18055	10039.1	0
18057	6621.6	0
18059	8895.65	0
18061	11298.6	0
18063	7160.04	0
18065	8783.61	0
18067	8821.95	0
18069	7885.49	0
18071	7029.77	0
18073	11505.7	0
18075	9399.32	0
18077	9685.75	0
18079	8576	0
18081	9370.55	0
18083	10353.3	0
18085	8171.72	0
18087	7244.3	0
18089	11408.9	0
18091	10297.4	0
18093	9440	0
18095	9857.83	0
18097	8141.22	0
18099	8306.92	0
18101	9090.3	0
18103	6942.88	0
18105	7539	0
18107	13998.7	0
18109	8095.31	0
18111	12174.6	0
18113	7771.66	0
18115	10385.4	0
18117	10915.2	0
18119	7839.79	0
18121	9190.33	0
18123	8715.62	0
18125	7407.34	0
18127	10207.5	0
18129	9056.29	0
18131	9462.7	0
18133	9121.17	0
18135	9718.77	0
18137	11359.7	0
18139	9248.01	0
18141	7731.85	0
18143	13341	0
18145	11257.7	0
18147	8965.16	0
18149	10797.6	0
18151	7826.5	0
18153	9939.15	0
18155	9545.83	0
18157	10772.5	0
18159	7322.48	0
18161	8752.06	0
18163	8996.46	0
18165	9808.86	0
18167	10450.4	0
18169	9402.77	0
18171	8260.09	0
18173	7744.05	0
18175	9880.97	0
18177	8188.42	0
18179	7497.46	0
18181	9431.28	0
18183	7286.5	0
19001	3829.52	0
19003	6844.16	0
19005	7734.78	0
19007	7833.22	0
19009	5977.72	0
19011	8024.72	0
19013	7382.33	0
19015	7368.89	0
19017	7023.53	0
19019	7304.34	0
19021	5524.71	0
19023	7281.72	0
19025	7035.59	0
19027	6954.52	0
19029	5875.68	0
19031	6759.99	0
19033	6842.91	0
19035	8486.73	0
19037	6867.62	0
19039	5587.93	0
19041	7139.07	0
19043	7750.73	0
19045	11566.9	0
19047	6548.21	0
19049	5101.43	0
19051	6815.56	0
19053	4922.25	0
19055	8576.79	0
19057	7172.47	0
19059	5720.6	0
19061	7792	0
19063	6799.66	0
19065	6833.01	0
19067	6086.59	0
19069	7280.88	0
19071	9524.86	0
19073	6593.61	0
19075	5352.65	0
19077	5743.3	0
19079	8819.34	0
19081	7354.81	0
19083	7400.43	0
19085	9173.5	0
19087	7523.3	0
19089	6995.58	0
19091	7309.98	0
19093	8739.91	0
19095	7222.99	0
19097	8012.66	0
19099	6416.95	0
19101	8601.49	0
19103	4974.37	0
19105	7092.11	0
19107	7615.41	0
19109	6358.38	0
19111	8324.26	0
19113	7558.3	0
19115	7991.69	0
19117	7186.22	0
19119	6449.98	0
19121	5598.16	0
19123	7912.12	0
19125	7265.48	0
19127	6614.7	0
19129	7655.76	0
19131	4811.7	0
19133	8839.22	0
19135	7265.76	0
19137	10168.8	0
19139	8712.3	0
19141	6566	0
19143	5860.98	0
19145	9427.01	0
19147	7401.38	0
19149	7294.82	0
19151	7380.37	0
19153	5890.66	0
19155	7784.8	0
19157	5407.32	0
19159	5330.84	0
19161	7434.61	0
19163	8520.53	0
19165	8667.7	0
19167	7073.44	0
19169	6231.55	0
19171	7018.8	0
19173	6685.9	0
19175	4579.11	0
19177	8467.37	0
19179	8608.52	0
19181	6172.58	0
19183	7884.06	0
19185	7695.54	0
19187	7324.21	0
19189	7185.36	0
19191	5251.1	0
19193	8592.52	0
19195	6711.26	0
19197	7420.41	0
20001	9638.72	0
20003	7789.46	0
20005	9622.73	0
20007	9255.7	0
20009	10330.7	0
20011	9239.83	0
20013	7321.74	0
20015	9031.14	0
20017	5665.99	0
20019	14238.7	0
20021	10017.7	0
20023	8256.54	0
20025	10938.7	0
20027	8856.67	0
20029	7828.74	0
20031	8368.26	0
20033	7248.28	0
20035	7672.04	0
20037	11112.8	0
20039	8475.66	0
20041	8257.63	0
20043	9060.63	0
20045	5709.66	0
20047	7052.11	0
20049	13825.3	0
20051	9180.4	0
20053	10429.3	0
20055	7032.29	0
20057	6992.49	0
20059	10654.8	0
20061	7264.76	0
20063	15813.2	0
20065	9875.89	0
20067	7877.81	0
20069	4931.77	0
20071	11765.6	0
20073	9540.6	0
20075	6547.27	0
20077	9532.66	0
20079	7494.38	0
20081	7625.17	0
20083	9431.64	0
20085	7266.08	0
20087	6948.21	0
20089	7674.81	0
20091	7175.15	0
20093	6635.32	0
20095	8015.42	0
20097	8218.14	0
20099	8869.05	0
20101	7065.88	0
20103	7455.16	0
20105	9737.58	0
20107	8105.84	0
20109	10534	0
20111	6414.17	0
20113	7028.82	0
20115	7239.89	0
20117	9019.22	0
20119	7964.23	0
20121	7491.1	0
20123	8874.24	0
20125	7951.68	0
20127	9004.09	0
20129	7556.61	0
20131	9474.66	0
20133	11651.4	0
20135	13027.5	0
20137	7092.58	0
20139	7335.19	0
20141	9885.54	0
20143	5884.23	0
20145	7517.19	0
20147	8600.71	0
20149	7540.54	0
20151	9109.14	0
20153	10904.8	0
20155	9461.03	0
20157	7992.56	0
20159	9698.73	0
20161	6647.78	0
20163	9175.77	0
20165	11815.2	0
20167	9241.43	0
20169	6642.69	0
20171	7833.29	0
20173	8452.05	0
20175	7680.78	0
20177	7600.45	0
20179	16156.3	0
20181	7981.56	0
20183	8476.52	0
20185	6735.71	0
20187	6959.85	0
20189	8922.43	0
20191	7027.65	0
20193	11383.5	0
20195	14749.4	0
20197	6814.42	0
20199	6976.74	0
20201	10796.9	0
20203	10806.2	0
20205	11441.4	0
20207	10738.9	0
20209	8669.32	0
21001	11009.7	0
21003	11940.4	0
21005	11589.5	0
21007	9738.73	0
21009	12254.1	0
21011	13321.6	0
21013	14258.1	0
21015	7458.95	0
21017	10921.1	0
21019	11523.7	0
21021	12641.9	0
21023	11550.4	0
21025	12590.9	0
21027	10296.1	0
21029	12414.2	0
21031	15635.1	0
21033	7567.14	0
21035	9595.83	0
21037	8522.81	0
21039	10289.1	0
21041	12635.6	0
21043	12866.9	0
21045	14039.3	0
21047	9897.79	0
21049	9485.14	0
21051	16907.5	0
21053	12051.9	0
21055	12672.2	0
21057	13008.1	0
21059	7926.66	0
21061	12842.5	0
21063	15483.1	0
21065	13041.3	0
21067	8829.02	0
21069	12494	0
21071	17419.8	0
21073	15997.2	0
21075	10929.4	0
21077	11346.4	0
21079	12754.9	0
21081	8715.37	0
21083	12099.9	0
21085	13500.7	0
21087	11006.2	0
21089	11380.7	0
21091	7241.37	0
21093	12211.3	0
21095	14784.7	0
21097	12266.1	0
21099	11871.7	0
21101	9619.28	0
21103	11319.7	0
21105	13025.3	0
21107	10514.5	0
21109	13110.2	0
21111	9689.63	0
21113	10554.9	0
21115	15041.7	0
21117	8228.08	0
21119	14454	0
21121	14223.3	0
21123	14170.6	0
21125	12653.5	0
21127	11011.1	0
21129	12857.4	0
21131	16312.6	0
21133	18793.5	0
21135	10294.4	0
21137	14406.6	0
21139	9430.83	0
21141	13787.4	0
21143	7720.98	0
21145	8166.01	0
21147	13225.5	0
21149	9237.79	0
21151	10102.5	0
21153	16120.8	0
21155	10341	0
21157	9618.61	0
21159	14301.4	0
21161	10711.2	0
21163	12400.1	0
21165	13572.5	0
21167	14249.7	0
21169	13786.3	0
21171	19573.4	0
21173	11878.2	0
21175	16026.3	0
21177	11228.7	0
21179	10730.3	0
21181	15390.1	0
21183	10295.2	0
21185	7316.03	0
21187	10326.9	0
21189	12717.4	0
21191	9695.64	0
21193	16467.8	0
21195	14210.8	0
21197	12511	0
21199	9083.02	0
21201	10658.6	0
21203	9452.83	0
21205	13024.5	0
21207	9419.82	0
21209	8858.92	0
21211	10442	0
21213	23561.8	0
21215	10570.4	0
21217	13153.9	0
21219	10636.3	0
21221	7645.83	0
21223	10579.6	0
21225	10292.5	0
21227	10013.9	0
21229	11521.5	0
21231	9815.12	0
21233	11232.3	0
21235	14604.8	0
21237	13036.7	0
21239	9039.22	0
22001	14013.5	0
22003	11594	0
22005	7302.34	0
22007	5735.57	0
22009	11386.2	0
22011	10790.6	0
22013	10409.6	0
22015	9229.8	0
22017	7930.7	0
22019	9483.85	0
22021	18148	0
22023	7805.23	0
22025	10517.6	0
22027	12901.2	0
22029	9883.57	0
22031	7784.66	0
22033	6170.35	0
22035	16405.5	0
22037	7291.92	0
22039	16950.8	0
22041	11876.1	0
22043	10561.8	0
22045	7731.29	0
22047	6147.6	0
22049	10734.3	0
22051	5895.36	0
22053	10095.1	0
22055	6603.75	0
22057	6118.6	0
22059	12123.3	0
22061	8187.43	0
22063	8189.99	0
22065	13291	0
22067	9028.29	0
22069	9797.95	0
22071	5571.29	0
22073	9799.05	0
22075	7308.75	0
22077	6857.07	0
22079	10292.3	0
22081	12543.4	0
22083	12646.6	0
22085	10158.8	0
22087	10229.2	0
22089	6112.98	0
22091	8561.87	0
22093	7146.81	0
22095	5998.82	0
22097	9861.84	0
22099	6521.29	0
22101	6434.7	0
22103	8213.49	0
22105	9067.26	0
22107	8185.21	0
22109	6967.07	0
22111	12714.2	0
22113	7398.56	0
22115	12830.1	0
22117	10166.3	0
22119	10500.4	0
22121	6489.01	0
22123	19019.3	0
22125	6267.79	0
22127	12053.3	0
23001	8516.57	0
23003	7914.64	0
23005	6193.6	0
23007	6354.73	0
23009	6272.79	0
23011	7433.31	0
23013	5403.79	0
23015	6009.04	0
23017	6971.57	0
23019	7872.9	0
23021	7938.12	0
23023	5636.58	0
23025	8645.68	0
23027	7313.21	0
23029	9631.73	0
23031	7068.04	0
24001	9557.92	0
24003	7444.93	0
24005	8714.96	0
24009	7752.35	0
24011	9402.28	0
24013	8377.87	0
24015	10106.7	0
24017	7917.12	0
24019	8603.86	0
24021	7097.49	0
24023	7932.53	0
24025	7623.87	0
24027	5784.83	0
24029	7908.76	0
24031	5986.09	0
24033	6367.45	0
24035	6786.33	0
24037	7660.42	0
24039	8184.05	0
24041	6901.61	0
24043	9947.93	0
24045	8511.15	0
24047	7694.22	0
24510	8540.46	0
25001	7775.38	0
25003	7694.74	0
25005	11986.5	0
25007	8115.43	0
25009	9936.13	0
25011	8015.46	0
25013	8572.27	0
25015	7152	0
25017	9089.35	0
25019	6893.11	0
25021	10037.5	0
25023	10669.8	0
25025	8526.44	0
25027	10107.3	0
26001	7782.57	0
26003	8903.43	0
26005	6703.98	0
26007	7100.35	0
26009	6275.44	0
26011	7431.08	0
26013	8726.7	0
26015	9537.18	0
26017	8377.27	0
26019	5628.58	0
26021	6511.24	0
26023	8734.37	0
26025	8127.01	0
26027	7156.24	0
26029	6123.67	0
26031	8696.87	0
26033	8180.88	0
26035	8943.62	0
26037	7498.03	0
26039	8909.2	0
26041	7310.49	0
26043	7263.6	0
26045	8071.58	0
26047	5983.23	0
26049	9249.46	0
26051	7752.08	0
26053	8265.59	0
26055	6111.99	0
26057	7972.23	0
26059	11549.2	0
26061	8912	0
26063	8984.05	0
26065	8254.32	0
26067	8720.36	0
26069	8209.15	0
26071	9496.31	0
26073	8631.86	0
26075	10229.5	0
26077	6610.16	0
26079	7620.31	0
26081	6904.65	0
26083	7396.11	0
26085	9323.29	0
26087	9188.07	0
26089	5013.07	0
26091	8332.97	0
26093	6598.47	0
26095	8737.53	0
26097	7281.24	0
26099	8607.49	0
26101	9472.73	0
26103	9215.87	0
26105	8583.68	0
26107	7453.42	0
26109	7020.35	0
26111	8206.54	0
26113	8079.84	0
26115	9324.01	0
26117	8519.32	0
26119	8499.76	0
26121	6798.44	0
26123	7473.9	0
26125	7531.34	0
26127	7743.07	0
26129	8661.19	0
26131	6361.35	0
26133	8497.38	0
26135	8674.28	0
26137	9836.75	0
26139	6377.37	0
26141	5863.17	0
26143	8829.5	0
26145	8915.14	0
26147	9945.9	0
26149	8086.49	0
26151	10035.4	0
26153	8508.31	0
26155	7988.53	0
26157	9032.73	0
26159	6526.99	0
26161	6858.75	0
26163	8764.27	0
26165	8228.79	0
27001	7728	0
27003	6165.04	0
27005	7609.59	0
27007	6846.23	0
27009	7845.17	0
27011	8983.54	0
27013	7144.96	0
27015	6341.89	0
27017	6831.98	0
27019	6568.05	0
27021	6687.59	0
27023	7528.78	0
27025	6196.23	0
27027	6829.42	0
27029	7087.36	0
27031	5737.65	0
27033	5277.15	0
27035	6833.12	0
27037	5900.46	0
27039	6377.36	0
27041	5989.06	0
27043	7605.87	0
27045	7121.01	0
27047	8553.89	0
27049	6937.65	0
27051	10078.1	0
27053	6217.93	0
27055	6509.59	0
27057	5558.81	0
27059	6581.31	0
27061	7568.52	0
27063	6524.24	0
27065	7201.63	0
27067	6160.07	0
27069	7229.51	0
27071	6377.68	0
27073	8882.18	0
27075	4449.88	0
27077	7686.48	0
27079	6067.15	0
27081	5920.55	0
27083	7006.17	0
27085	6824.48	0
27087	9872.85	0
27089	8267.73	0
27091	7190.01	0
27093	6537.87	0
27095	7242.74	0
27097	7436.73	0
27099	8696.39	0
27101	5669.23	0
27103	7176.55	0
27105	5885.92	0
27107	7343.12	0
27109	6103.42	0
27111	7295.04	0
27113	6035.26	0
27115	6501.23	0
27117	5542.17	0
27119	7523.33	0
27121	9674.42	0
27123	6176.5	0
27125	6372.81	0
27127	7054.9	0
27129	7167.44	0
27131	5851.16	0
27133	6662.84	0
27135	6470.99	0
27137	6168.57	0
27139	6034.11	0
27141	6758.02	0
27143	9037.13	0
27145	6943.24	0
27147	6702.48	0
27149	11166.4	0
27151	7135.75	0
27153	7570.5	0
27155	8240.48	0
27157	6931.76	0
27159	8279.33	0
27161	7608.08	0
27163	5715.35	0
27165	6158.16	0
27167	9289.13	0
27169	6082.83	0
27171	7480.12	0
27173	8054.65	0
28001	9503.34	0
28003	14068	0
28005	9027.25	0
28007	9569.35	0
28009	9350.07	0
28011	10205.4	0
28013	7954.78	0
28015	6755.75	0
28017	8420.96	0
28019	9018.94	0
28021	15084.4	0
28023	10089	0
28025	6862.63	0
28027	7893.18	0
28029	8826.93	0
28031	8434.26	0
28033	8558.33	0
28035	8290.1	0
28037	10039.4	0
28039	7830.6	0
28041	10408	0
28043	7951.77	0
28045	10067.9	0
28047	9088.86	0
28049	8047.26	0
28051	7150.14	0
28053	8225.73	0
28055	7426.71	0
28057	9711.04	0
28059	6712.45	0
28061	9418.73	0
28063	11057.1	0
28065	7326.6	0
28067	11150.8	0
28069	7814.71	0
28071	7954.91	0
28073	6764.02	0
28075	9074.67	0
28077	11437.4	0
28079	11287.4	0
28081	8095.97	0
28083	6538.42	0
28085	12919.7	0
28087	6330.63	0
28089	7714.06	0
28091	9599.95	0
28093	8419.38	0
28095	9569.04	0
28097	7466.47	0
28099	11095.1	0
28101	9798.28	0
28103	6797.37	0
28105	6707.66	0
28107	11027.6	0
28109	10190.4	0
28111	10581.2	0
28113	11309.2	0
28115	8896.39	0
28117	11947.6	0
28119	10311	0
28121	9015.15	0
28123	8971.53	0
28125	9002.61	0
28127	10154.3	0
28129	10054.3	0
28131	8505.88	0
28133	10927.5	0
28135	11334.1	0
28137	11231	0
28139	10331.5	0
28141	11369.7	0
28143	8324.93	0
28145	9337.01	0
28147	9246.67	0
28149	11695.4	0
28151	6999.08	0
28153	7560.27	0
28155	11260.7	0
28157	8395.47	0
28159	7040.77	0
28161	10276.4	0
28163	10001.7	0
29001	7362.05	0
29003	8807.06	0
29005	7770.16	0
29007	8990.15	0
29009	8953.79	0
29011	10058.7	0
29013	11204.9	0
29015	9693.71	0
29017	9630.87	0
29019	6716.14	0
29021	9938.29	0
29023	12859.6	0
29025	9407.3	0
29027	7849.03	0
29029	6181.82	0
29031	8246.75	0
29033	7588.63	0
29035	12362.8	0
29037	8829.82	0
29039	9337.62	0
29041	8000.73	0
29043	7432.07	0
29045	13024.6	0
29047	8500.7	0
29049	8894.87	0
29051	7866.76	0
29053	9017.54	0
29055	9108.02	0
29057	8675.31	0
29059	10349.1	0
29061	8852.52	0
29063	10595.5	0
29065	11376.6	0
29067	8978.02	0
29069	12461.6	0
29071	8636.56	0
29073	9809.85	0
29075	11711.1	0
29077	7872.27	0
29079	8663.3	0
29081	9582.93	0
29083	9518.37	0
29085	10119.8	0
29087	7869.81	0
29089	7443.64	0
29091	9597.94	0
29093	10553.6	0
29095	8538.87	0
29097	9113.1	0
29099	8324.72	0
29101	8224.51	0
29103	8732.16	0
29105	9249.17	0
29107	10286.4	0
29109	9532.4	0
29111	10217.7	0
29113	9650.91	0
29115	7473.37	0
29117	9321.74	0
29119	9390.13	0
29121	8643.45	0
29123	10800.6	0
29125	8777.21	0
29127	13068	0
29129	9634.41	0
29131	7964.08	0
29133	10630.5	0
29135	7264.37	0
29137	11643.4	0
29139	8882.47	0
29141	8266.9	0
29143	11472.9	0
29145	8626.42	0
29147	7638.22	0
29149	8431.24	0
29151	7873.37	0
29153	7437.38	0
29155	8221.38	0
29157	11616.4	0
29159	9545.21	0
29161	8613.85	0
29163	11527.5	0
29165	7925.3	0
29167	11957.9	0
29169	8655.98	0
29171	9740.3	0
29173	10975.6	0
29175	10348	0
29177	9071.64	0
29179	11574.7	0
29181	15262.2	0
29183	8393.79	0
29185	9272.18	0
29186	8014.31	0
29187	10084	0
29189	7519.66	0
29195	7885.25	0
29197	7618.41	0
29199	8390.01	0
29201	10021.3	0
29203	10474.3	0
29205	12706.1	0
29207	12127.5	0
29209	7322.19	0
29211	8323.36	0
29213	7708.96	0
29215	10144.3	0
29217	8605.63	0
29219	8134.76	0
29221	12157	0
29223	11394.7	0
29225	9183.04	0
29227	7855.04	0
29229	9466.33	0
29510	7576.54	0
30001	5776.19	0
30003	12189.2	0
30005	10981.6	0
30007	5663.43	0
30009	4346.17	0
30011	7410.04	0
30013	5722.28	0
30015	3355.54	0
30017	7681.01	0
30019	8054.49	0
30021	5744.43	0
30023	6621.58	0
30025	8056.39	0
30027	5571.68	0
30029	4814.18	0
30031	4746.16	0
30033	5635.6	0
30035	8083.54	0
30037	5200.43	0
30039	4732.23	0
30041	7783.22	0
30043	4567.13	0
30045	4132.72	0
30047	5625.24	0
30049	5692.05	0
30051	8365.22	0
30053	4281.57	0
30055	7879.24	0
30057	7049.91	0
30059	7830.26	0
30061	5347.05	0
30063	4938.31	0
30065	5418.52	0
30067	4087.4	0
30069	5806.03	0
30071	12900.8	0
30073	5391.94	0
30075	7335.14	0
30077	7017.32	0
30079	5201.66	0
30081	4612.02	0
30083	6828.41	0
30085	7765.7	0
30087	8135.54	0
30089	3960.01	0
30091	6265.31	0
30093	7434.4	0
30095	4674.57	0
30097	5133.6	0
30099	4766.73	0
30101	5919.42	0
30103	3867.53	0
30105	7194.28	0
30107	6069.11	0
30109	5954.04	0
30111	6021.67	0
31001	8926.43	0
31003	7172.07	0
31005	4356.6	0
31007	5221.93	0
31009	8762.32	0
31011	10967.7	0
31013	7694.24	0
31015	11891.7	0
31017	5656.42	0
31019	8657.33	0
31021	7326.03	0
31023	5093.79	0
31025	6311.58	0
31027	7290.81	0
31029	8607.73	0
31031	6917.05	0
31033	5973.52	0
31035	7012.33	0
31037	5053.3	0
31039	6310.39	0
31041	9576.58	0
31043	8394.69	0
31045	4864.91	0
31047	7799.09	0
31049	8046.8	0
31051	6522.39	0
31053	8043.32	0
31055	7434.5	0
31057	8877.05	0
31059	5661.75	0
31061	6436.68	0
31063	8921.75	0
31065	7557.44	0
31067	8169.82	0
31069	8623.65	0
31071	8360.79	0
31073	8126.29	0
31075	7751.37	0
31077	10867.1	0
31079	8436.85	0
31081	6306.37	0
31083	7478.4	0
31085	7689.71	0
31087	6645.97	0
31089	6820.76	0
31091	8293.64	0
31093	7130.44	0
31095	5568.51	0
31097	6917.63	0
31099	8190.1	0
31101	7845.62	0
31103	5893.38	0
31105	5768.22	0
31107	9607.46	0
31109	6443.06	0
31111	9590.13	0
31113	10651.4	0
31115	6805.97	0
31117	4105.26	0
31119	7864.89	0
31121	6431.28	0
31123	6391.32	0
31125	9659.01	0
31127	7084.61	0
31129	8242.98	0
31131	7578.84	0
31133	8811.07	0
31135	9583.28	0
31137	8685.53	0
31139	7856.86	0
31141	5655.1	0
31143	5192.6	0
31145	7588.69	0
31147	7348.7	0
31149	9288.28	0
31151	5809.84	0
31153	7046.99	0
31155	7368.29	0
31157	7090.63	0
31159	5496.2	0
31161	7117.6	0
31163	8070.53	0
31165	5383.53	0
31167	6077.84	0
31169	5364.52	0
31171	6910.62	0
31173	10649.2	0
31175	12519.6	0
31177	7725.1	0
31179	6316.47	0
31181	11004.4	0
31183	8232.71	0
31185	6853.48	0
32001	8310.41	0
32003	8003.17	0
32005	6958.38	0
32007	7583.7	0
32009	7126.79	0
32011	8050.62	0
32013	5620.87	0
32015	7347.14	0
32017	7373.23	0
32019	7141.83	0
32021	11378.3	0
32023	8124.91	0
32027	6691.79	0
32029	6671.68	0
32031	6467.67	0
32033	6106.26	0
32510	8380.83	0
33001	6282.87	0
33003	6231.96	0
33005	7080.69	0
33007	6256.66	0
33009	5740.83	0
33011	8092.9	0
33013	7154.18	0
33015	8114.15	0
33017	8106.92	0
33019	6264.94	0
34001	8604.69	0
34003	6984.55	0
34005	7309.73	0
34007	8127.97	0
34009	9035.39	0
34011	10477	0
34013	8303.56	0
34015	8487.24	0
34017	8437.28	0
34019	7644.66	0
34021	9136.87	0
34023	9455.1	0
34025	7763.51	0
34027	7277.11	0
34029	9554.62	0
34031	7694.88	0
34033	9675.56	0
34035	7560.27	0
34037	7606.41	0
34039	8441.1	0
34041	8011.85	0
35001	5280.23	0
35003	4675.69	0
35005	8275.07	0
35006	6630.35	0
35007	4789.82	0
35009	7960.21	0
35011	7427.25	0
35013	7899.5	0
35015	6997.14	0
35017	6976.11	0
35019	6957.75	0
35021	6647.43	0
35023	7792.92	0
35025	7152.5	0
35027	5456.35	0
35028	6465.14	0
35029	9049.02	0
35031	9054.41	0
35033	4544.6	0
35035	7201.86	0
35037	5240.07	0
35039		1
35041	8854.54	0
35043	5180.75	0
35045	7700.56	0
35047	6571.88	0
35049	4328.94	0
35051	8906.4	0
35053	5548.65	0
35055	5481.15	0
35057	5982.03	0
35059	6209.77	0
35061	5770.92	0
36001	7903.36	0
36003	9228.63	0
36005	7667.88	0
36007	8672.49	0
36009	9019	0
36011	8602.43	0
36013	7814.78	0
36015	11967.6	0
36017	8371.03	0
36019	8672.15	0
36021	7124.36	0
36023	10723.1	0
36025	7268.33	0
36027	8953.8	0
36029	6671.97	0
36031	7398.22	0
36033	8293.85	0
36035	10063.8	0
36037	7578.73	0
36039	9015.19	0
36041	6995.84	0
36043	8827.93	0
36045	7254.18	0
36047	8202.02	0
36049	8831.22	0
36051	7385.06	0
36053	7713.29	0
36055	6805.29	0
36057	9625.95	0
36059	8452.75	0
36061	6748.9	0
36063	8429.47	0
36065	9348.8	0
36067	8551.22	0
36069	6890.01	0
36071	9479.8	0
36073	8539.74	0
36075	9231.57	0
36077	6408.66	0
36079	7419.56	0
36081	7360.62	0
36083	8459.97	0
36085	9293.51	0
36087	10154.7	0
36089	9153.81	0
36091	7491.7	0
36093	8167.42	0
36095	7030.15	0
36097	8801.79	0
36099	7892.81	0
36101	8446.99	0
36103	11668.8	0
36105	7790.34	0
36107	7185.48	0
36109	6662.58	0
36111	8938.94	0
36113	7520.37	0
36115	8066.72	0
36117	8329.1	0
36119	8095.73	0
36121	8857.65	0
36123	6531.99	0
37001	7531.25	0
37003	11354.6	0
37005	10486.9	0
37007	10657.7	0
37009	8047.46	0
37011	10042	0
37013	5865.69	0
37015	7302.51	0
37017	8721.88	0
37019	6313.42	0
37021	7003.95	0
37023	9283.11	0
37025	9440.55	0
37027	10718.8	0
37029	6562	0
37031	7038.2	0
37033	8240.7	0
37035	9956.23	0
37037	5889.33	0
37039	8056.68	0
37041	6447.2	0
37043	7792.26	0
37045	8658.77	0
37047	9446.88	0
37049	7188.19	0
37051	8416.2	0
37053	7147.8	0
37055	5580.64	0
37057	10115.4	0
37059	10134.6	0
37061	7807.3	0
37063	5493.84	0
37065	8417.82	0
37067	8539.59	0
37069	7380.52	0
37071	8809.64	0
37073	8240.14	0
37075	13252.3	0
37077	7204.39	0
37079	8449.26	0
37081	7397.11	0
37083	8149.4	0
37085	8646.35	0
37087	10102	0
37089	7612.42	0
37091	7123.3	0
37093	7802.46	0
37095	6141.65	0
37097	9882.79	0
37099	9521.72	0
37101	9463.41	0
37103	8905.06	0
37105	6486.25	0
37107	8492.25	0
37109	9525.86	0
37111	8013.53	0
37113	7180.86	0
37115	8890.49	0
37117	7510.77	0
37119	6731.69	0
37121	8512.9	0
37123	9768.36	0
37125	6982.07	0
37127	9552.92	0
37129	6097.08	0
37131	8363.01	0
37133	9512.79	0
37135	4899.06	0
37137	6476.98	0
37139	6937.48	0
37141	6968.12	0
37143	6322.34	0
37145	8833.55	0
37147	6396.09	0
37149	7443.23	0
37151	11098.3	0
37153	8671.71	0
37155	9279.71	0
37157	8656.86	0
37159	10635.5	0
37161	7930.37	0
37163	10520.9	0
37165	8193.75	0
37167	9620.07	0
37169	10872.9	0
37171	11751.2	0
37173	12482.7	0
37175	6216.97	0
37177	7514.96	0
37179	8207.69	0
37181	7713.6	0
37183	6046.66	0
37185	8106.13	0
37187	6592.84	0
37189	7329.01	0
37191	7339.8	0
37193	10511.3	0
37195	8353.31	0
37197	11504	0
37199	7509.36	0
38001	9607.05	0
38003	7764.59	0
38005	8447.18	0
38007	4949.09	0
38009	7311.46	0
38011	9450.64	0
38013	7108.81	0
38015	8111.03	0
[truncated: 1,144 more rows]
