# Supplementary material for: Influence of area-level social vulnerability on all-cause pneumonia incidence among adult Medicare and Medicaid enrollees
Source: Commun Med (Lond). 2025 Nov 14;5:467. doi: 10.1038/s43856-025-01163-4 (PMC12618641; doi:10.1038/s43856-025-01163-4)
Supplement: Supplementary file 4 — Supplementary Data 2 [file 43856_2025_1163_MOESM4_ESM.xlsx]

## Sheet: Figure 2
	Quintile
SVI Subtheme	1	2	3	4	5
Overall MHSVI	7073.17	7749.82	7830.95	7928.41	8202.81
Socioeconomic Status	7276.76	7686.98	8034.53	8427.84	8973.71
Household Composition and Disability	7426.45	7777.34	8172.41	8615.86	9319.74
Minority Status and Language	9447.85	9150.33	8532.3	8241.38	7638.84
Housing Type and Transportation	7501.44	7921.59	8012.78	7977.28	7904.33
Health Care Infrastructure and Access	7940.55	7643.4	7953.66	8343.71	8600.43
Medical Vulnerability	7318.04	7836.52	8306.57	9266.27	10022.3
