# Supplementary material for: Influence of area-level social vulnerability on all-cause pneumonia incidence among adult Medicare and Medicaid enrollees
Source: Commun Med (Lond). 2025 Nov 14;5:467. doi: 10.1038/s43856-025-01163-4 (PMC12618641; doi:10.1038/s43856-025-01163-4)
Supplement: Supplementary file 5 — Supplementary Data 3 [file 43856_2025_1163_MOESM5_ESM.xlsx]

## Sheet: Figure 3
FIPS_CTY	ACP_INCIDENCE	DROP_STATE	SUPPRESSED
01001	2101.09	0	0
01003	1302.71	0	0
01005	1146.59	0	0
01007	2551.54	0	0
01009	1667.22	0	0
01011	1524.44	0	0
01013	1454.68	0	0
01015	1813.09	0	0
01017	1044.57	0	0
01019	2162.34	0	0
01021	2149.44	0	0
01023	2148.2	0	0
01025	1577.6	0	0
01027	1462.27	0	0
01029	1842.25	0	0
01031	1332.23	0	0
01033	1966.73	0	0
01035	2610.68	0	0
01037	1466.83	0	0
01039	1604.18	0	0
01041	1223.48	0	0
01043	2536.34	0	0
01045	1359.9	0	0
01047	1414.54	0	0
01049	2121.35	0	0
01051	1680.62	0	0
01053	1799.38	0	0
01055	2251.7	0	0
01057	2299.22	0	0
01059	2786.16	0	0
01061	1667.06	0	0
01063	1656.79	0	0
01065	1558.26	0	0
01067	1318.86	0	0
01069	1620.76	0	0
01071	1821.96	0	0
01073	1852.5	0	0
01075	2696.12	0	0
01077	2417.47	0	0
01079	2741.77	0	0
01081	742.183	0	0
01083	1766.64	0	0
01085	1329.05	0	0
01087	884.617	0	0
01089	1784.35	0	0
01091	1359.97	0	0
01093	2888.21	0	0
01095	2226.69	0	0
01097	1808.2	0	0
01099	1803.1	0	0
01101	1689.58	0	0
01103	2800.3	0	0
01105	1134.08	0	0
01107	1836.12	0	0
01109	1225.6	0	0
01111	1207.05	0	0
01113	1279.81	0	0
01115	2552.13	0	0
01117	1568.06	0	0
01119	1886.1	0	0
01121	1822.94	0	0
01123	1831.48	0	0
01125	1756.3	0	0
01127	2709.88	0	0
01129	1949.57	0	0
01131	920.414	0	0
01133	4219.66	0	0
02013	2800.6	0	0
02016	1932.34	0	0
02020	2543.37	0	0
02050	3009.45	0	0
02060	2128.14	0	0
02063		0	1
02066		0	1
02068	756.593	0	0
02070	3239.58	0	0
02090	2287.08	0	0
02100	758.718	0	0
02105	1042.73	0	0
02110	2140	0	0
02122	1844.32	0	0
02130	1894.4	0	0
02150	1397.74	0	0
02158		0	1
02164	2033.37	0	0
02170	2156.86	0	0
02180	2683.7	0	0
02185	2498.36	0	0
02188	3836.34	0	0
02195	775.873	0	0
02198	1221.84	0	0
02220	1535.36	0	0
02230	1197.31	0	0
02240	2033.87	0	0
02275	1596.26	0	0
02282	914.634	0	0
02290	3469.79	0	0
04001	1787.57	0	0
04003	1780.78	0	0
04005	2424.74	0	0
04007	2203.72	0	0
04009	2465.67	0	0
04011	2246.11	0	0
04012	2307.54	0	0
04013	1979.11	0	0
04015	2170.36	0	0
04017	2103.8	0	0
04019	1566.34	0	0
04021	2257.61	0	0
04023	809.244	0	0
04025	1937.29	0	0
04027	1361.21	0	0
05001		1	0
05003		1	0
05005		1	0
05007		1	0
05009		1	0
05011		1	0
05013		1	0
05015		1	0
05017		1	0
05019		1	0
05021		1	0
05023		1	0
05025		1	0
05027		1	0
05029		1	0
05031		1	0
05033		1	0
05035		1	0
05037		1	0
05039		1	0
05041		1	0
05043		1	0
05045		1	0
05047		1	0
05049		1	0
05051		1	0
05053		1	0
05055		1	0
05057		1	0
05059		1	0
05061		1	0
05063		1	0
05065		1	0
05067		1	0
05069		1	0
05071		1	0
05073		1	0
05075		1	0
05077		1	0
05079		1	0
05081		1	0
05083		1	0
05085		1	0
05087		1	0
05089		1	0
05091		1	0
05093		1	0
05095		1	0
05097		1	0
05099		1	0
05101		1	0
05103		1	0
05105		1	0
05107		1	0
05109		1	0
05111		1	0
05113		1	0
05115		1	0
05117		1	0
05119		1	0
05121		1	0
05123		1	0
05125		1	0
05127		1	0
05129		1	0
05131		1	0
05133		1	0
05135		1	0
05137		1	0
05139		1	0
05141		1	0
05143		1	0
05145		1	0
05147		1	0
05149		1	0
06001	1197.92	0	0
06003	2456.59	0	0
06005	2315.44	0	0
06007	2149.78	0	0
06009	2091.65	0	0
06011	1156.71	0	0
06013	1295.69	0	0
06015	4361.26	0	0
06017	1616.75	0	0
06019	1241.35	0	0
06021	1520.16	0	0
06023	1751.08	0	0
06025	2535.55	0	0
06027	1407.04	0	0
06029	1787.53	0	0
06031	1751.5	0	0
06033	2172.24	0	0
06035	1493.33	0	0
06037	878.812	0	0
06039	1220.6	0	0
06041	1037.12	0	0
06043	1636.77	0	0
06045	1523.55	0	0
06047	1905.24	0	0
06049	2078.08	0	0
06051	1349.58	0	0
06053	1109.39	0	0
06055	1515.12	0	0
06057	1282.19	0	0
06059	1084.94	0	0
06061	1666.29	0	0
06063	1556.31	0	0
06065	1317.6	0	0
06067	1643.56	0	0
06069	929.448	0	0
06071	1300.22	0	0
06073	1303.72	0	0
06075	1431.08	0	0
06077	1580.53	0	0
06079	1348.87	0	0
06081	893.098	0	0
06083	927.86	0	0
06085	1004.15	0	0
06087	1312.39	0	0
06089	2046.55	0	0
06091	3614.64	0	0
06093	2030.18	0	0
06095	1632.66	0	0
06097	1290.02	0	0
06099	1530.85	0	0
06101	2098.18	0	0
06103	1845.36	0	0
06105	1368.56	0	0
06107	1488.11	0	0
06109	1912.13	0	0
06111	1043.42	0	0
06113	1310.1	0	0
06115	2718.37	0	0
08001	1905.38	0	0
08003	2731.02	0	0
08005	1725.76	0	0
08007	1238.96	0	0
08009	1808.4	0	0
08011	2482.71	0	0
08013	1649.7	0	0
08014	1668.39	0	0
08015	1075.93	0	0
08017		0	1
08019	2063.51	0	0
08021	2181.62	0	0
08023	1549.4	0	0
08025	2268	0	0
08027	1114.98	0	0
08029	2229.48	0	0
08031	2036.47	0	0
08033	764.68	0	0
08035	1662.3	0	0
08037	1018.51	0	0
08039	1684.84	0	0
08041	1952.51	0	0
08043	1698.93	0	0
08045	1315.63	0	0
08047	1796.99	0	0
08049	1869.22	0	0
08051	1007.79	0	0
08053	0	0	0
08055	1624.59	0	0
08057	2832.59	0	0
08059	2026.44	0	0
08061	2172.79	0	0
08063	1879.31	0	0
08065	2550.57	0	0
08067	1646.24	0	0
08069	1666.55	0	0
08071	1907.06	0	0
08073	2136.33	0	0
08075	1573.52	0	0
08077	1749.69	0	0
08079	1203	0	0
08081	2511.41	0	0
08083	1721.32	0	0
08085	1931.46	0	0
08087	1615.29	0	0
08089	2309.77	0	0
08091	1510.36	0	0
08093	1984.65	0	0
08095	3432.62	0	0
08097	1285.33	0	0
08099	1461.55	0	0
08101	1970.76	0	0
08103	1504.09	0	0
08105	2650.74	0	0
08107	723.985	0	0
08109	2096.02	0	0
08111		0	1
08113	1201.74	0	0
08115	2916.83	0	0
08117	1736.53	0	0
08119	1630.13	0	0
08121	1870.11	0	0
08123	1881.32	0	0
08125	1769.56	0	0
09001	1348.75	0	0
09003	1530.35	0	0
09005	1732.39	0	0
09007	1731.87	0	0
09009	1660.21	0	0
09011	2003.49	0	0
09013	1988.89	0	0
09015	2034.09	0	0
10001	2237.73	0	0
10003	1716.49	0	0
10005	1940.21	0	0
11001	1525.38	0	0
12001		1	0
12003		1	0
12005		1	0
12007		1	0
12009		1	0
12011		1	0
12013		1	0
12015		1	0
12017		1	0
12019		1	0
12021		1	0
12023		1	0
12027		1	0
12029		1	0
12031		1	0
12033		1	0
12035		1	0
12037		1	0
12039		1	0
12041		1	0
12043		1	0
12045		1	0
12047		1	0
12049		1	0
12051		1	0
12053		1	0
12055		1	0
12057		1	0
12059		1	0
12061		1	0
12063		1	0
12065		1	0
12067		1	0
12069		1	0
12071		1	0
12073		1	0
12075		1	0
12077		1	0
12079		1	0
12081		1	0
12083		1	0
12085		1	0
12086		1	0
12087		1	0
12089		1	0
12091		1	0
12093		1	0
12095		1	0
12097		1	0
12099		1	0
12101		1	0
12103		1	0
12105		1	0
12107		1	0
12109		1	0
12111		1	0
12113		1	0
12115		1	0
12117		1	0
12119		1	0
12121		1	0
12123		1	0
12125		1	0
12127		1	0
12129		1	0
12131		1	0
12133		1	0
13001	3088.46	0	0
13003	2454.33	0	0
13005	4507.58	0	0
13007	1346.33	0	0
13009	2642.79	0	0
13011	2730.12	0	0
13013	2577.9	0	0
13015	3930.3	0	0
13017	1753.36	0	0
13019	3210.4	0	0
13021	3263.96	0	0
13023	1209.65	0	0
13025	3250.05	0	0
13027	2300.01	0	0
13029	2097.59	0	0
13031	2339.45	0	0
13033	1985.02	0	0
13035	1974	0	0
13037	2065.18	0	0
13039	1806.45	0	0
13043	2631.42	0	0
13045	2711.48	0	0
13047	2617.27	0	0
13049	1840.18	0	0
13051	2189.66	0	0
13053	3423.33	0	0
13055	4995.05	0	0
13057	2194.93	0	0
13059	2754.14	0	0
13061	1639.07	0	0
13063	1736	0	0
13065	3614.69	0	0
13067	2116.6	0	0
13069	2716.22	0	0
13071	3561.07	0	0
13073	2149.62	0	0
13075	2503.84	0	0
13077	2316.12	0	0
13079	2221.38	0	0
13081	1881.55	0	0
13083	3020.25	0	0
13085	4884.93	0	0
13087	2299.85	0	0
13089	2019.25	0	0
13091	2213.52	0	0
13093	2380.17	0	0
13095	1955.95	0	0
13097	2263.43	0	0
13099	1386.16	0	0
13101	1467.21	0	0
13103	2130.73	0	0
13105	2991.83	0	0
13107	2321.22	0	0
13109	1708.16	0	0
13111	2999.46	0	0
13113	1829.42	0	0
13115	4184.73	0	0
13117	1873.18	0	0
13119	2552.52	0	0
13121	2369.42	0	0
13123	3231.5	0	0
13125	2519.56	0	0
13127	2608.28	0	0
13129	3843.06	0	0
13131	2603.7	0	0
13133	2845.09	0	0
13135	1535.47	0	0
13137	3476.31	0	0
13139	3076.79	0	0
13141	1553.54	0	0
13143	2960.46	0	0
13145	2464.84	0	0
13147	2325.16	0	0
13149	2384.05	0	0
13151	1632.03	0	0
13153	2987.88	0	0
13155	3197.59	0	0
13157	2708.63	0	0
13159	2317.52	0	0
13161	2274.08	0	0
13163	2281.13	0	0
13165	1719.97	0	0
13167	2752.62	0	0
13169	2134.66	0	0
13171	2335.61	0	0
13173	2020	0	0
13175	3492.79	0	0
13177	1954.5	0	0
13179	1591.85	0	0
13181	2029.98	0	0
13183	1793.31	0	0
13185	1878.93	0	0
13187	3295.98	0	0
13189	2748.82	0	0
13191	1620.7	0	0
13193	2535.8	0	0
13195	3310.48	0	0
13197	2897.67	0	0
13199	2098.84	0	0
13201	1831.56	0	0
13205	1858.23	0	0
13207	1578.94	0	0
13209	2846.99	0	0
13211	1582.21	0	0
13213	4125.62	0	0
13215	3540.77	0	0
13217	2139.57	0	0
13219	1635.13	0	0
13221	1985.35	0	0
13223	2400.66	0	0
13225	2709.1	0	0
13227	3551.68	0	0
13229	4522.38	0	0
13231	2592.92	0	0
13233	4133.69	0	0
13235	3166.37	0	0
13237	2756.4	0	0
13239	1115.91	0	0
13241	3198.86	0	0
13243	2018.81	0	0
13245	2497.31	0	0
13247	1448.97	0	0
13249	1438.36	0	0
13251	1997.92	0	0
13253	1204.42	0	0
13255	2461.38	0	0
13257	2777.05	0	0
13259	3032.47	0	0
13261	1798.88	0	0
13263	3980.25	0	0
13265	2732.26	0	0
13267	2787.33	0	0
13269	3101.7	0	0
13271	2283.23	0	0
13273	1220.7	0	0
13275	2862.05	0	0
13277	2229.52	0	0
13279	2589.97	0	0
13281	3718.15	0	0
13283	3311.89	0	0
13285	1964.86	0	0
13287	2107.61	0	0
13289	3324.02	0	0
13291	2018.99	0	0
13293	2470.1	0	0
13295	3359.46	0	0
13297	2480.65	0	0
13299	4141.12	0	0
13301	2006.35	0	0
13303	2940.04	0	0
13305	3940.48	0	0
13307	2159.38	0	0
13309	3068.89	0	0
13311	3153.1	0	0
13313	2898.71	0	0
13315	2276.01	0	0
13317	2948.66	0	0
13319	3093.41	0	0
13321	2028.12	0	0
15001	1455.73	0	0
15003	1837.68	0	0
15005		0	1
15007	1183.74	0	0
15009	1506.32	0	0
16001	2684.83	0	0
16003	1687.55	0	0
16005	3075.89	0	0
16007	1897.02	0	0
16009	2329.04	0	0
16011	3199.33	0	0
16013	913.037	0	0
16015	5078.86	0	0
16017	2190.71	0	0
16019	3413.67	0	0
16021	1859.36	0	0
16023	1839.67	0	0
16025		0	1
16027	2567.08	0	0
16029	1552.68	0	0
16031	2521.58	0	0
16033		0	1
16035	1949.93	0	0
16037	1725.92	0	0
16039	3836.45	0	0
16041	1709	0	0
16043	1609.17	0	0
16045	2239.88	0	0
16047	6176.18	0	0
16049	3405.28	0	0
16051	3576.71	0	0
16053	2552.63	0	0
16055	2377.25	0	0
16057	3933.35	0	0
16059	3710.36	0	0
16061	2841	0	0
16063	1655.6	0	0
16065	1088.25	0	0
16067	1902.82	0	0
16069	3037.38	0	0
16071	3234.84	0	0
16073	1948.94	0	0
16075	2829.75	0	0
16077	1076.42	0	0
16079	2659.84	0	0
16081	3310.32	0	0
16083	2799.36	0	0
16085	2499.56	0	0
16087	1953.42	0	0
17001	2807.47	0	0
17003	1312.41	0	0
17005	2460.62	0	0
17007	1820.09	0	0
17009	2655.32	0	0
17011	2434.61	0	0
17013	1829.22	0	0
17015	1917.95	0	0
17017	2319.15	0	0
17019	2419.19	0	0
17021	2616.56	0	0
17023	2036.78	0	0
17025	2578.13	0	0
17027	2136.51	0	0
17029	2550.62	0	0
17031	1728.8	0	0
17033	1525.94	0	0
17035	1819.19	0	0
17037	1694.51	0	0
17039	2473.42	0	0
17041	2820	0	0
17043	1444.44	0	0
17045	2128.99	0	0
17047	2195.18	0	0
17049	2182.32	0	0
17051	1848.71	0	0
17053	2520.76	0	0
17055	2728.91	0	0
17057	2003.64	0	0
17059	1731.67	0	0
17061	2581.38	0	0
17063	2084.1	0	0
17065	3076.19	0	0
17067	2289.2	0	0
17069	3417.39	0	0
17071	2287.1	0	0
17073	1673.48	0	0
17075	2105.25	0	0
17077	2147.65	0	0
17079	2553.2	0	0
17081	2240.42	0	0
17083	1849.85	0	0
17085	2253.95	0	0
17087	1984.99	0	0
17089	1720.31	0	0
17091	2558.6	0	0
17093	1346.41	0	0
17095	2112.73	0	0
17097	1808.29	0	0
17099	1912.33	0	0
17101	1679.53	0	0
17103	1918.68	0	0
17105	1993.28	0	0
17107	2477.2	0	0
17109	2166.38	0	0
17111	1768.29	0	0
17113	2195.82	0	0
17115	2202.83	0	0
17117	2155.53	0	0
17119	2276.65	0	0
17121	2017.77	0	0
17123	2328.11	0	0
17125	2246	0	0
17127	2327.04	0	0
17129	2570.38	0	0
17131	2671.5	0	0
17133	1271.52	0	0
17135	2283.94	0	0
17137	2926.85	0	0
17139	1939.36	0	0
17141	2187.51	0	0
17143	2106.33	0	0
17145	2834.04	0	0
17147	1934.07	0	0
17149	2062.44	0	0
17151	3980.92	0	0
17153	2091.59	0	0
17155	2212.62	0	0
17157	2494.07	0	0
17159	2168.58	0	0
17161	2739.61	0	0
17163	2257.7	0	0
17165	2883.4	0	0
17167	2430.13	0	0
17169	2239.02	0	0
17171	2271.29	0	0
17173	2424.36	0	0
17175	1564.2	0	0
17177	1674.51	0	0
17179	2318.09	0	0
17181	2559.69	0	0
17183	2453.16	0	0
17185	2741.67	0	0
17187	1726.8	0	0
17189	2587.17	0	0
17191	1847.26	0	0
17193	2196.07	0	0
17195	1708.5	0	0
17197	1735.55	0	0
17199	2707.61	0	0
17201	2033.16	0	0
17203	1643.36	0	0
18001	1923.26	0	0
18003	1940.39	0	0
18005	2556.93	0	0
18007	2498.49	0	0
18009	1781.73	0	0
18011	1766.78	0	0
18013	1833.62	0	0
18015	2395.38	0	0
18017	1653.31	0	0
18019	2492.48	0	0
18021	2233.17	0	0
18023	2071.09	0	0
18025	2574.18	0	0
18027	2314.8	0	0
18029	2094.59	0	0
18031	3321.99	0	0
18033	2064.81	0	0
18035	2370.39	0	0
18037	1448.85	0	0
18039	1913.53	0	0
18041	1713.31	0	0
18043	2560.22	0	0
18045	2705.28	0	0
18047	1988.74	0	0
18049	1682.94	0	0
18051	1927.95	0	0
18053	2486.13	0	0
18055	2228.49	0	0
18057	1403.41	0	0
18059	2062.66	0	0
18061	2947.53	0	0
18063	1636.44	0	0
18065	1846.89	0	0
18067	2097.5	0	0
18069	1725.06	0	0
18071	2234.03	0	0
18073	2006.2	0	0
18075	2453.24	0	0
18077	1909.73	0	0
18079	2108.93	0	0
18081	1891.51	0	0
18083	2552.53	0	0
18085	2250.39	0	0
18087	2449.91	0	0
18089	2003.18	0	0
18091	2301.18	0	0
18093	2344.91	0	0
18095	2259.32	0	0
18097	1578.15	0	0
18099	2128.46	0	0
18101	2472.68	0	0
18103	1340.96	0	0
18105	1909.01	0	0
18107	3134.8	0	0
18109	2207.67	0	0
18111	2227.03	0	0
18113	1464.25	0	0
18115	1521.87	0	0
18117	2877.66	0	0
18119	1893.05	0	0
18121	2275.91	0	0
18123	1866.39	0	0
18125	1579.93	0	0
18127	1905.59	0	0
18129	2177.9	0	0
18131	3263.25	0	0
18133	1695.06	0	0
18135	3224.68	0	0
18137	2465.66	0	0
18139	2439.37	0	0
18141	1940.8	0	0
18143	3392.33	0	0
18145	3077.41	0	0
18147	1867.79	0	0
18149	2462.41	0	0
18151	2707.94	0	0
18153	2504.86	0	0
18155	1578.53	0	0
18157	2605.11	0	0
18159	1695.31	0	0
18161	1905.87	0	0
18163	2559.55	0	0
18165	1564.65	0	0
18167	2132.1	0	0
18169	2186.6	0	0
18171	2688.68	0	0
18173	2075.57	0	0
18175	2459.87	0	0
18177	2225.57	0	0
18179	1640.34	0	0
18181	2263.68	0	0
18183	1831.29	0	0
19001	1588.19	0	0
19003	1513.75	0	0
19005	2100.11	0	0
19007	1896.61	0	0
19009	1472.61	0	0
19011	2601.33	0	0
19013	1975.3	0	0
19015	2028.15	0	0
19017	1775.56	0	0
19019	1944.83	0	0
19021	1138.44	0	0
19023	1972.82	0	0
19025	1312.91	0	0
19027	1815.54	0	0
19029	1798.28	0	0
19031	2285.31	0	0
19033	1393.55	0	0
19035	2053.37	0	0
19037	2040.02	0	0
19039	1439.67	0	0
19041	1963.74	0	0
19043	2397.08	0	0
19045	2927.63	0	0
19047	1566.46	0	0
19049	1574.16	0	0
19051	1916.2	0	0
19053	1944.92	0	0
19055	2113.38	0	0
19057	2218.43	0	0
19059	1159.69	0	0
19061	2133.86	0	0
19063	2075.46	0	0
19065	1529.83	0	0
19067	2102.23	0	0
19069	1730.92	0	0
19071	2750.78	0	0
19073	1983.7	0	0
19075	2104.29	0	0
19077	1393.5	0	0
19079	1829.09	0	0
19081	1444.05	0	0
19083	1849.57	0	0
19085	2416.66	0	0
19087	2297.53	0	0
19089	1108.85	0	0
19091	2022.46	0	0
19093	1666.65	0	0
19095	1575.37	0	0
19097	2197.42	0	0
19099	1992.19	0	0
19101	3363.29	0	0
19103	1520.74	0	0
19105	2554.94	0	0
19107	2591.58	0	0
19109	2032.76	0	0
19111	2204.08	0	0
19113	2789.17	0	0
19115	2107.89	0	0
19117	1730.49	0	0
19119	2540	0	0
19121	2250.08	0	0
19123	1839.08	0	0
19125	1792.16	0	0
19127	2246.77	0	0
19129	1723.4	0	0
19131	690.706	0	0
19133	2539.89	0	0
19135	2055.46	0	0
19137	2541.78	0	0
19139	2125.11	0	0
19141	1288.35	0	0
19143	791.547	0	0
19145	2328.28	0	0
19147	1399.39	0	0
19149	1962.84	0	0
19151	2633.27	0	0
19153	1669.65	0	0
19155	2585.61	0	0
19157	1045.08	0	0
19159	853.316	0	0
19161	1315.78	0	0
19163	3763.52	0	0
19165	2220.8	0	0
19167	1439.9	0	0
19169	1631.44	0	0
19171	1504.57	0	0
19173	1573.94	0	0
19175	1313.16	0	0
19177	3534.45	0	0
19179	1886.77	0	0
19181	1492.71	0	0
19183	2292.3	0	0
19185	2562.14	0	0
19187	2268.48	0	0
19189	1510.44	0	0
19191	854.929	0	0
19193	2912.82	0	0
19195	989.788	0	0
19197	1786.14	0	0
20001	3874.6	0	0
20003	1563.57	0	0
20005	2741.84	0	0
20007	1125.35	0	0
20009	4501.08	0	0
20011	3102.3	0	0
20013	3563.12	0	0
20015	2902.9	0	0
20017		0	1
20019	2950.65	0	0
20021	3935.52	0	0
20023		0	1
20025		0	1
20027	5296.68	0	0
20029	2412.76	0	0
20031	2333.17	0	0
20033		0	1
20035	3000.92	0	0
20037	3858.41	0	0
20039	5654.35	0	0
20041	2751.46	0	0
20043	3480.28	0	0
20045	2804.67	0	0
20047	4538.3	0	0
20049	4090.52	0	0
20051	2743.77	0	0
20053	841.479	0	0
20055	1610.68	0	0
20057	1136.48	0	0
20059	2979.05	0	0
20061	1886.06	0	0
20063		0	1
20065	2812.5	0	0
20067	2719.66	0	0
20069		0	1
20071		0	1
20073	4189.62	0	0
20075		0	1
20077	2588	0	0
20079	2542.98	0	0
20081		0	1
20083		0	1
20085	2200.47	0	0
20087	2017.98	0	0
20089	992.255	0	0
20091	2710.3	0	0
20093		0	1
20095	1967.27	0	0
20097	1366.75	0	0
20099	2827.61	0	0
20101		0	1
20103	2771.14	0	0
20105	2631.58	0	0
20107	2896.48	0	0
20109	4657.77	0	0
20111	3062.33	0	0
20113	2315.05	0	0
20115	3045.44	0	0
20117	1421.29	0	0
20119		0	1
20121	3279.83	0	0
20123	2986.89	0	0
20125	3322.72	0	0
20127	3335.94	0	0
20129		0	1
20131	4256.16	0	0
20133	3769.95	0	0
20135		0	1
20137	1134.99	0	0
20139	2804.8	0	0
20141	1933.07	0	0
20143	3649.46	0	0
20145	1755.79	0	0
20147	2008.66	0	0
20149	2136.56	0	0
20151	2901.54	0	0
20153		0	1
20155	4355.5	0	0
20157	2767.46	0	0
20159	3478.04	0	0
20161	2255.33	0	0
20163	2919.35	0	0
20165	6836.87	0	0
20167	2468.54	0	0
20169	2943.62	0	0
20171	7217.42	0	0
20173	3712.3	0	0
20175	2101.39	0	0
20177	3026.12	0	0
20179		0	1
20181	3065.93	0	0
20183	1206.14	0	0
20185	1891.04	0	0
20187		0	1
20189	1490.88	0	0
20191	2907.25	0	0
20193	2475.51	0	0
20195	4076.09	0	0
20197	1323.73	0	0
20199		0	1
20201	1670.63	0	0
20203		0	1
20205	3732.33	0	0
20207	2868.41	0	0
20209	2883.08	0	0
21001	2058.11	0	0
21003	2389.12	0	0
21005	2019.07	0	0
21007	1549.76	0	0
21009	2907.3	0	0
21011	3005.76	0	0
21013	2077.5	0	0
21015	2043.4	0	0
21017	2908.12	0	0
21019	3383.88	0	0
21021	2339.15	0	0
21023	2989.72	0	0
21025	2128.64	0	0
21027	2284.3	0	0
21029	2490.73	0	0
21031	3609.39	0	0
21033	1301.4	0	0
21035	1983.55	0	0
21037	2671.64	0	0
21039	1955.71	0	0
21041	2629.86	0	0
21043	2746.15	0	0
21045	2176.3	0	0
21047	1968.91	0	0
21049	2664.12	0	0
21051	3365.34	0	0
21053	2427.01	0	0
21055	2081.8	0	0
21057	2190.82	0	0
21059	1732.58	0	0
21061	2208.08	0	0
21063	3812.77	0	0
21065	2815.34	0	0
21067	2381.12	0	0
21069	3212.57	0	0
21071	3557.03	0	0
21073	2611.36	0	0
21075	2504.35	0	0
21077	1871.11	0	0
21079	2711.79	0	0
21081	2270.98	0	0
21083	2370.56	0	0
21085	2648.79	0	0
21087	2360.54	0	0
21089	2610.87	0	0
21091	2253.93	0	0
21093	2626.87	0	0
21095	2536.23	0	0
21097	3201.77	0	0
21099	2624.81	0	0
21101	1788.98	0	0
21103	2078.69	0	0
21105	1713.64	0	0
21107	1980.27	0	0
21109	2713.27	0	0
21111	2379.28	0	0
21113	2687.87	0	0
21115	3366.81	0	0
21117	2199.23	0	0
21119	2992.91	0	0
21121	2309.86	0	0
21123	2497.53	0	0
21125	2534.72	0	0
21127	2419.35	0	0
21129	2246.45	0	0
21131	1927.74	0	0
21133	2956.64	0	0
21135	2395.1	0	0
21137	2538.8	0	0
21139	2886.95	0	0
21141	2653.48	0	0
21143	1702.79	0	0
21145	1856.66	0	0
21147	2589.05	0	0
21149	2232.99	0	0
21151	2189.34	0	0
21153	3661.76	0	0
21155	2079.38	0	0
21157	2078.78	0	0
21159	2978.24	0	0
21161	2537.1	0	0
21163	2076.29	0	0
21165	3405.82	0	0
21167	2880.35	0	0
21169	2537.27	0	0
21171	3802.5	0	0
21173	2816.22	0	0
21175	3312.31	0	0
21177	1974.27	0	0
21179	2144.81	0	0
21181	3963.31	0	0
21183	2011.52	0	0
21185	1359.99	0	0
21187	1986.08	0	0
21189	2610.89	0	0
21191	2190.37	0	0
21193	2921.87	0	0
21195	2788.72	0	0
21197	2834.09	0	0
21199	1789.95	0	0
21201	4518.65	0	0
21203	1643.33	0	0
21205	2672.79	0	0
21207	2006.4	0	0
21209	2353.43	0	0
21211	2220.09	0	0
21213	2357.5	0	0
21215	2412.45	0	0
21217	2296.4	0	0
21219	2418.14	0	0
21221	1642.97	0	0
21223	2745.68	0	0
21225	1345.4	0	0
21227	2046.17	0	0
21229	1841.41	0	0
21231	1614.97	0	0
21233	2793.84	0	0
21235	3333.6	0	0
21237	2844.78	0	0
21239	2247.15	0	0
22001	3848.53	0	0
22003	1958.19	0	0
22005	1997.04	0	0
22007	1684.75	0	0
22009	2036.1	0	0
22011	1883.71	0	0
22013	1819.92	0	0
22015	1658.48	0	0
22017	1588.47	0	0
22019	1801.26	0	0
22021	4069.46	0	0
22023	2179.16	0	0
22025	2180.91	0	0
22027	2369.45	0	0
22029	1315.9	0	0
22031	1532.31	0	0
22033	1586.72	0	0
22035	2839.33	0	0
22037	1750.03	0	0
22039	2754.18	0	0
22041	2034.88	0	0
22043	2559.07	0	0
22045	1794.79	0	0
22047	1643.33	0	0
22049	2144.76	0	0
22051	1190.36	0	0
22053	2418.54	0	0
22055	1832.74	0	0
22057	1225.8	0	0
22059	3359.3	0	0
22061	1390.88	0	0
22063	2061.96	0	0
22065	2124.77	0	0
22067	1576.02	0	0
22069	1567.07	0	0
22071	1520.99	0	0
22073	1880.76	0	0
22075	1726.16	0	0
22077	2004.04	0	0
22079	2515.64	0	0
22081	1836.09	0	0
22083	2522.98	0	0
22085	1797.4	0	0
22087	1893.1	0	0
22089	1308.78	0	0
22091	1690.34	0	0
22093	1485.34	0	0
22095	1205.41	0	0
22097	2426.47	0	0
22099	1687.12	0	0
22101	1222.27	0	0
22103	1843.56	0	0
22105	1736.28	0	0
22107	1626.69	0	0
22109	1191.32	0	0
22111	2245.07	0	0
22113	2153.25	0	0
22115	2313.1	0	0
22117	2647.94	0	0
22119	2127.56	0	0
22121	1139.26	0	0
22123	3049.35	0	0
22125	1398.24	0	0
22127	2570.1	0	0
23001	2734.04	0	0
23003	2057.08	0	0
23005	2480.75	0	0
23007	2383.17	0	0
23009	2482.56	0	0
23011	2816.9	0	0
23013	2675.61	0	0
23015	2757.23	0	0
23017	2440.99	0	0
23019	3099.77	0	0
23021	3384.03	0	0
23023	2601.51	0	0
23025	3006.49	0	0
23027	2550.99	0	0
23029	2795.07	0	0
23031	2700.88	0	0
24001		1	0
24003		1	0
24005		1	0
24009		1	0
24011		1	0
24013		1	0
24015		1	0
24017		1	0
24019		1	0
24021		1	0
24023		1	0
24025		1	0
24027		1	0
24029		1	0
24031		1	0
24033		1	0
24035		1	0
24037		1	0
24039		1	0
24041		1	0
24043		1	0
24045		1	0
24047		1	0
24510		1	0
25001	1782.8	0	0
25003	2010.8	0	0
25005	2360.35	0	0
25007	1390.74	0	0
25009	1681.87	0	0
25011	1565.28	0	0
25013	1594.4	0	0
25015	1396.78	0	0
25017	1461.07	0	0
25019	1102.54	0	0
25021	1727.6	0	0
25023	2120.46	0	0
25025	1350.01	0	0
25027	1901.34	0	0
26001	2021.45	0	0
26003	3781.64	0	0
26005	2287.58	0	0
26007	2314.6	0	0
26009	2501.83	0	0
26011	1875.43	0	0
26013	2157.87	0	0
26015	2617.23	0	0
26017	2085.89	0	0
26019	1737.1	0	0
26021	1507.01	0	0
26023	2850.43	0	0
26025	2622.38	0	0
26027	1937.08	0	0
26029	2632.27	0	0
26031	3800.87	0	0
26033	2432.01	0	0
26035	2493.34	0	0
26037	1950.58	0	0
26039	3076.46	0	0
26041	2619.25	0	0
26043	2347.61	0	0
26045	2239.5	0	0
26047	2490.19	0	0
26049	2015.67	0	0
26051	2451.16	0	0
26053	2266.12	0	0
26055	2004.34	0	0
26057	2158.38	0	0
26059	4661.02	0	0
26061	3012.53	0	0
26063	1853.93	0	0
26065	2207.51	0	0
26067	2331.06	0	0
26069	2563.36	0	0
26071	2927.83	0	0
26073	2492.07	0	0
26075	2622.45	0	0
26077	2074.98	0	0
26079	2016.35	0	0
26081	2043.31	0	0
26083	4503.27	0	0
26085	3089.64	0	0
26087	2302.85	0	0
26089	1995.35	0	0
26091	2250.49	0	0
26093	1948.23	0	0
26095	2742.45	0	0
26097	2487.79	0	0
26099	2011.76	0	0
26101	3298.97	0	0
26103	2978.88	0	0
26105	2784.71	0	0
26107	2283	0	0
26109	2418.99	0	0
26111	2516.84	0	0
26113	2243.12	0	0
26115	2027.12	0	0
26117	2238.12	0	0
26119	3023.89	0	0
26121	2103.91	0	0
26123	1888.97	0	0
26125	1934.83	0	0
26127	2381.49	0	0
26129	2560.06	0	0
26131	3108.25	0	0
26133	3184.94	0	0
26135	2032.96	0	0
26137	4046.27	0	0
26139	1897.03	0	0
26141	1635.39	0	0
26143	2562.67	0	0
26145	1997.08	0	0
26147	2778.32	0	0
26149	2206	0	0
26151	2570.3	0	0
26153	2007.01	0	0
26155	2195.43	0	0
26157	2385.83	0	0
26159	1996.23	0	0
26161	1800.07	0	0
26163	1801.89	0	0
26165	2666.63	0	0
27001	2562.34	0	0
27003	1870.35	0	0
27005	2330.93	0	0
27007	2775.72	0	0
27009	2216.65	0	0
27011	1810.8	0	0
27013	2552.82	0	0
27015	1233.54	0	0
27017	2017.39	0	0
27019	2480.04	0	0
27021	2644.87	0	0
27023	1737.57	0	0
27025	1685.03	0	0
27027	1876.64	0	0
27029	1294.25	0	0
27031	3309.24	0	0
27033	1006.18	0	0
27035	2070.93	0	0
27037	1936.25	0	0
27039	2314.93	0	0
27041	1577.39	0	0
27043	2304.54	0	0
27045	1987.23	0	0
27047	2512.15	0	0
27049	2652.12	0	0
27051	2280.69	0	0
27053	2196.37	0	0
27055	1644.35	0	0
27057	1917.2	0	0
27059	1604.31	0	0
27061	2884.65	0	0
27063	2141	0	0
27065	2028.3	0	0
27067	1938.05	0	0
27069	2143.79	0	0
27071	1974.84	0	0
27073	2043.57	0	0
27075	1145.29	0	0
27077	1855.8	0	0
27079	2040.93	0	0
27081	1281.21	0	0
27083	1539.47	0	0
27085	2165.04	0	0
27087	3950.28	0	0
27089	1714.84	0	0
27091	1869.21	0	0
27093	1546.63	0	0
27095	2642.04	0	0
27097	2620.25	0	0
27099	2141.6	0	0
27101	1472.26	0	0
27103	1959.84	0	0
27105	1648.36	0	0
27107	2008.7	0	0
27109	2045.66	0	0
27111	2257.39	0	0
27113	1167.8	0	0
27115	2104.24	0	0
27117	967.45	0	0
27119	1519.54	0	0
27121	3109.24	0	0
27123	1908.36	0	0
27125	1528.33	0	0
27127	1177.15	0	0
27129	2207.02	0	0
27131	2267.74	0	0
27133	1192.55	0	0
27135	2033.66	0	0
27137	2249.82	0	0
27139	1832.96	0	0
27141	1786	0	0
27143	1872.17	0	0
27145	2292.91	0	0
27147	1978.54	0	0
27149	1958.94	0	0
27151	1964.73	0	0
27153	1913.54	0	0
27155	1331.63	0	0
27157	2435.02	0	0
27159	2803.33	0	0
27161	2722.28	0	0
27163	1838.92	0	0
27165	1613.24	0	0
27167	3743.87	0	0
27169	2296.66	0	0
27171	2196.96	0	0
27173	2803.3	0	0
28001	2317.07	0	0
28003	3915.49	0	0
28005	2433.87	0	0
28007	1916.71	0	0
28009	2552.41	0	0
28011	2408.98	0	0
28013	1322.65	0	0
28015	3324.59	0	0
28017	1965.52	0	0
28019	1418.97	0	0
28021	3119.79	0	0
28023	2829.06	0	0
28025	1474.35	0	0
28027	2192.7	0	0
28029	3036.02	0	0
28031	2074.15	0	0
28033	2461.98	0	0
28035	2761.28	0	0
28037	3411.36	0	0
28039	1654.96	0	0
28041	2243.02	0	0
28043	2058.11	0	0
28045	3090.96	0	0
28047	3162.51	0	0
28049	2699.17	0	0
28051	1763.2	0	0
28053	1971.85	0	0
28055	1286.08	0	0
28057	2321.62	0	0
28059	2624.38	0	0
28061	1796.46	0	0
28063	3185.8	0	0
28065	1917.13	0	0
28067	3135.72	0	0
28069	2028.6	0	0
28071	2355.32	0	0
28073	2381.25	0	0
28075	2263.7	0	0
28077	3835.75	0	0
28079	2170.76	0	0
28081	2681.45	0	0
28083	2266.76	0	0
28085	3245.01	0	0
28087	2652.93	0	0
28089	1713.36	0	0
28091	3215.77	0	0
28093	3078.04	0	0
28095	3144.88	0	0
28097	2275.05	0	0
28099	2151.76	0	0
28101	2432.37	0	0
28103	1302.44	0	0
28105	1427.35	0	0
28107	2885.32	0	0
28109	3859.73	0	0
28111	2669.25	0	0
28113	3253.7	0	0
28115	3307.93	0	0
28117	3720.4	0	0
28119	2549.39	0	0
28121	2499.28	0	0
28123	2912.33	0	0
28125	1440.74	0	0
28127	3114.84	0	0
28129	3158.23	0	0
28131	2034.21	0	0
28133	2905.89	0	0
28135	2501.6	0	0
28137	3466.98	0	0
28139	1872.47	0	0
28141	3474.85	0	0
28143	2609.17	0	0
28145	2921.18	0	0
28147	2961.4	0	0
28149	3180.82	0	0
28151	1574.95	0	0
28153	2113.85	0	0
28155	1717.86	0	0
28157	3106.43	0	0
28159	1758.19	0	0
28161	3030.68	0	0
28163	2273.93	0	0
29001	3260.52	0	0
29003	4888.34	0	0
29005	1986.66	0	0
29007	2688.13	0	0
29009	4157.21	0	0
29011	4026.89	0	0
29013	6286.69	0	0
29015	4125.16	0	0
29017	2689.02	0	0
29019	2678.37	0	0
29021	4565.45	0	0
29023	4350.12	0	0
29025	2398.62	0	0
29027	3250.99	0	0
29029	2834.14	0	0
29031	3663.42	0	0
29033	2166.09	0	0
29035	2868.63	0	0
29037	2873.74	0	0
29039	3339.13	0	0
29041	966.996	0	0
29043	3155.86	0	0
29045	2539.69	0	0
29047	3126.07	0	0
29049	4113.03	0	0
29051	3255.58	0	0
29053	4883.75	0	0
29055	3134.12	0	0
29057	3490.45	0	0
29059	3603.08	0	0
29061	4246.48	0	0
29063	3133.6	0	0
29065	4422.29	0	0
29067	3896.59	0	0
29069	4493.45	0	0
29071	3681.46	0	0
29073	4404.95	0	0
29075	3502.35	0	0
29077	4550.37	0	0
29079	3254.4	0	0
29081	2354.79	0	0
29083	4692.2	0	0
29085	3884.63	0	0
29087	4747.2	0	0
29089	2236.6	0	0
29091	3243.09	0	0
29093	3894.67	0	0
29095	3562.6	0	0
29097	4092.87	0	0
29099	4122.51	0	0
29101	4238.86	0	0
29103	2539.47	0	0
29105	3797.07	0	0
29107	3502.75	0	0
29109	3836.78	0	0
29111	4132.78	0	0
29113	2885.03	0	0
29115	2169.17	0	0
29117	3449.04	0	0
29119	2523.59	0	0
29121	3490.52	0	0
29123	3954.49	0	0
29125	1963.3	0	0
29127	4915.95	0	0
29129	2603.06	0	0
29131	3697.43	0	0
29133	3346.6	0	0
29135	2696.06	0	0
29137	4830.97	0	0
29139	3761.85	0	0
29141	3108.25	0	0
29143	3259.77	0	0
29145	3744.1	0	0
29147	2789.75	0	0
29149	4929.88	0	0
29151	4121.48	0	0
29153	4850.04	0	0
29155	2416.37	0	0
29157	4350.86	0	0
29159	3306.47	0	0
29161	3206.48	0	0
29163	4429.02	0	0
29165	2199.29	0	0
29167	4313.67	0	0
29169	2301.6	0	0
29171	3163.2	0	0
29173	5224.24	0	0
29175	3252.1	0	0
29177	5157.85	0	0
29179	3436.93	0	0
29181	5621.28	0	0
29183	2956.21	0	0
29185	5069.05	0	0
29186	3541.19	0	0
29187	4996.16	0	0
29189	2099.35	0	0
29195	3995.18	0	0
29197	3341.9	0	0
29199	883.045	0	0
29201	3451.76	0	0
29203	4989.78	0	0
29205	2085.63	0	0
29207	4184.77	0	0
29209	3566.05	0	0
29211	2890.48	0	0
29213	3382.53	0	0
29215	4401.96	0	0
29217	4131.26	0	0
29219	3355.69	0	0
29221	5188.01	0	0
29223	4030.3	0	0
29225	4003.31	0	0
29227	5338.81	0	0
29229	3471.92	0	0
29510	2249.8	0	0
30001	1905.36	0	0
30003	2914.74	0	0
30005	1777.52	0	0
30007	2937.34	0	0
30009	1257.5	0	0
30011	943.334	0	0
30013	1548.31	0	0
30015	830.707	0	0
30017	1504.55	0	0
30019	797.871	0	0
30021	1706.52	0	0
30023	1569.3	0	0
30025	1371.43	0	0
30027	1543.49	0	0
30029	1265.11	0	0
30031	1220.94	0	0
30033	833.735	0	0
30035	1867.11	0	0
30037	1470.27	0	0
30039	1270.21	0	0
30041	1938.6	0	0
30043	1683.49	0	0
30045	576.831	0	0
30047	1526.95	0	0
30049	2171.7	0	0
30051	2661.55	0	0
30053	1258.35	0	0
30055	868.161	0	0
30057	1641.97	0	0
30059	1815.44	0	0
30061	1554.32	0	0
30063	1578.22	0	0
30065	2150.1	0	0
30067	1581.19	0	0
30069	4279.9	0	0
30071	1444.9	0	0
30073	1664.33	0	0
30075	1298.2	0	0
30077	1827.84	0	0
30079	1347.79	0	0
30081	1524.16	0	0
30083	2331.9	0	0
30085	2176.37	0	0
30087	2385.45	0	0
30089	1969.99	0	0
30091	2891.75	0	0
30093	2511.67	0	0
30095	1586.43	0	0
30097	1348.04	0	0
30099	1847.73	0	0
30101	1553.89	0	0
30103	1139.96	0	0
30105	1338.46	0	0
30107	2015.71	0	0
30109	1983.44	0	0
30111	2141.17	0	0
31001	4609.7	0	0
31003	5446.29	0	0
31005		0	1
31007		0	1
31009		0	1
31011	5019.83	0	0
31013	1279.94	0	0
31015	0	0	0
31017	628.866	0	0
31019	3500.68	0	0
31021	2692.36	0	0
31023	2889.84	0	0
31025	1838.68	0	0
31027	3070.8	0	0
31029	3025.72	0	0
31031	1571.04	0	0
31033	1183.08	0	0
31035	2158.68	0	0
31037	1816.99	0	0
31039	1505.92	0	0
31041	3106.14	0	0
31043	2625.73	0	0
31045	1841.57	0	0
31047	4011.28	0	0
31049	742.189	0	0
31051	2443.95	0	0
31053	3407.34	0	0
31055	2832.28	0	0
31057		0	1
31059	2932.79	0	0
31061	7714.5	0	0
31063	1107.36	0	0
31065	865.593	0	0
31067	4327.23	0	0
31069	3969.02	0	0
31071		0	1
31073	9894.21	0	0
31075		0	1
31077	4044.94	0	0
31079	3033.56	0	0
31081	1685.18	0	0
31083	2859.3	0	0
31085		0	1
31087	547.571	0	0
31089	2235.31	0	0
31091		0	1
31093	3492.12	0	0
31095	2080.44	0	0
31097	4370.61	0	0
31099	1400.38	0	0
31101	2381.63	0	0
31103		0	1
31105	774.62	0	0
31107	1681.38	0	0
31109	2512	0	0
31111	3063.2	0	0
31113		0	1
31115		0	1
31117		0	1
31119	1959.9	0	0
31121	2264.07	0	0
31123	521.721	0	0
31125	3366.06	0	0
31127	1042.17	0	0
31129	1955.03	0	0
31131	3136.55	0	0
31133	3281.7	0	0
31135		0	1
31137	2363.26	0	0
31139	1429.27	0	0
31141	1732.58	0	0
31143	1920.44	0	0
31145	1762.67	0	0
31147	3042.34	0	0
31149	1077.68	0	0
31151	835.574	0	0
31153	2819.46	0	0
31155	3484.4	0	0
31157	2302.27	0	0
31159	2315.55	0	0
31161	1853.47	0	0
31163	3386.93	0	0
31165		0	1
31167	4105.68	0	0
31169	1959.03	0	0
31171		0	1
31173	2132.79	0	0
31175	6440.07	0	0
31177	3457.69	0	0
31179	556.449	0	0
31181	6516.71	0	0
31183		0	1
31185	4187.62	0	0
32001	1919.31	0	0
32003	2067.53	0	0
32005	1621.95	0	0
32007	3536.69	0	0
32009	1165.05	0	0
32011	2329.46	0	0
32013	1494.54	0	0
32015	1618	0	0
32017	2170.6	0	0
32019	2134.78	0	0
32021	2748.32	0	0
32023	2347.25	0	0
32027	1845.29	0	0
32029	1118.01	0	0
32031	2477.32	0	0
32033	1800.81	0	0
32510	3140.95	0	0
33001		1	0
33003		1	0
33005		1	0
33007		1	0
33009		1	0
33011		1	0
33013		1	0
33015		1	0
33017		1	0
33019		1	0
34001	1688.44	0	0
34003	1044.81	0	0
34005	1606.34	0	0
34007	1775.65	0	0
34009	2198.07	0	0
34011	1869.75	0	0
34013	1629.35	0	0
34015	1854.78	0	0
34017	1328.12	0	0
34019	2028.5	0	0
34021	2024.91	0	0
34023	1544.19	0	0
34025	1501.08	0	0
34027	1203.45	0	0
34029	1510.72	0	0
34031	1240.55	0	0
34033	1849.24	0	0
34035	1692.38	0	0
34037	1879.23	0	0
34039	1632.6	0	0
34041	1833.74	0	0
35001	1436.56	0	0
35003	1796.89	0	0
35005	1405.9	0	0
35006	1593.67	0	0
35007	930.897	0	0
35009	1440.1	0	0
35011	1158.67	0	0
35013	1157.46	0	0
35015	1464.5	0	0
35017	1622.01	0	0
35019	605.261	0	0
35021	768.586	0	0
35023	1442.97	0	0
35025	1050.02	0	0
35027	1458.17	0	0
35028	2324.18	0	0
35029	1253.43	0	0
35031	1433.32	0	0
35033	1119.37	0	0
35035	1643.35	0	0
35037	1640.57	0	0
35039	2264.3	0	0
35041	1560.39	0	0
35043	1395.57	0	0
35045	1534.08	0	0
35047	1718.74	0	0
35049	1625.3	0	0
35051	1776.14	0	0
35053	1409.48	0	0
35055	1469.12	0	0
35057	1690.86	0	0
35059	879.643	0	0
35061	1412.88	0	0
36001	1957.82	0	0
36003	2415.12	0	0
36005	1411.51	0	0
36007	2246.76	0	0
36009	2386.09	0	0
36011	2052.67	0	0
36013	2210.69	0	0
36015	2684.66	0	0
36017	2757.7	0	0
36019	2175.13	0	0
36021	1680.35	0	0
36023	3025.25	0	0
36025	2728.72	0	0
36027	1600.98	0	0
36029	1777.25	0	0
36031	1689.95	0	0
36033	2364.45	0	0
36035	2355.45	0	0
36037	2081.15	0	0
36039	2250.08	0	0
36041	1675.54	0	0
36043	1567.61	0	0
36045	1887.64	0	0
36047	1210.96	0	0
36049	2318.15	0	0
36051	2668.75	0	0
36053	1834.1	0	0
36055	2031.73	0	0
36057	1987.55	0	0
36059	1132	0	0
36061	1402.8	0	0
36063	2117.63	0	0
36065	2094.6	0	0
36067	2102.2	0	0
36069	2071.64	0	0
36071	1565.89	0	0
36073	1858.2	0	0
36075	2249.81	0	0
36077	1809.67	0	0
36079	1390.47	0	0
36081	1020.89	0	0
36083	2226.71	0	0
36085	1434.04	0	0
36087	1257.22	0	0
36089	2622.54	0	0
36091	2245.31	0	0
36093	2335.83	0	0
36095	2000.22	0	0
36097	1684.98	0	0
36099	2240.95	0	0
36101	1974.81	0	0
36103	1580.19	0	0
36105	1518.63	0	0
36107	2013.87	0	0
36109	1880.5	0	0
36111	1936.67	0	0
36113	2098.83	0	0
36115	1835.55	0	0
36117	2216.91	0	0
36119	1238.6	0	0
36121	1802.45	0	0
36123	2381.22	0	0
37001	2139.23	0	0
37003	2936.38	0	0
37005	1879.6	0	0
37007	2446.29	0	0
37009	2818.13	0	0
37011	3399.82	0	0
37013	1599.62	0	0
37015	1460.25	0	0
37017	1907.76	0	0
37019	1963.33	0	0
37021	2258.8	0	0
37023	2352.82	0	0
37025	2114.66	0	0
37027	2053.57	0	0
37029	907.408	0	0
37031	1435.21	0	0
37033	1842.53	0	0
37035	2721.49	0	0
37037	1707.84	0	0
37039	2303.39	0	0
37041	1141.3	0	0
37043	2014.44	0	0
37045	1873.92	0	0
37047	2047.8	0	0
37049	1774.35	0	0
37051	1761.83	0	0
37053	2033.11	0	0
37055	1892.37	0	0
37057	2610.84	0	0
37059	1999.11	0	0
37061	1491.85	0	0
37063	1492.12	0	0
37065	1765.95	0	0
37067	2252.32	0	0
37069	1434.76	0	0
37071	2452.89	0	0
37073	1082.55	0	0
37075	4341	0	0
37077	1717.2	0	0
37079	1229.63	0	0
37081	1464.16	0	0
37083	2065.14	0	0
37085	1903.06	0	0
37087	2823.25	0	0
37089	2522.93	0	0
37091	1078.62	0	0
37093	1581.78	0	0
37095	1220.96	0	0
37097	2201.84	0	0
37099	2999.11	0	0
37101	1976.1	0	0
37103	2212.83	0	0
37105	1532.91	0	0
37107	1583.91	0	0
37109	2608.37	0	0
37111	2134.76	0	0
37113	2052.4	0	0
37115	2753.01	0	0
37117	1571.81	0	0
37119	1503.05	0	0
37121	2474.05	0	0
37123	2270.94	0	0
37125	1693.55	0	0
37127	2224.76	0	0
37129	1851.05	0	0
37131	1600.75	0	0
37133	1820.55	0	0
37135	1549.28	0	0
37137	1981.05	0	0
37139	1181.07	0	0
37141	1619.74	0	0
37143	2018.89	0	0
37145	1708.54	0	0
37147	1345	0	0
37149	1474.36	0	0
37151	2510.1	0	0
37153	1778.48	0	0
37155	2099.2	0	0
37157	2169.53	0	0
37159	2508.7	0	0
37161	2223.99	0	0
37163	1677.5	0	0
37165	2388.01	0	0
37167	2411.05	0	0
37169	2982.57	0	0
37171	3135.85	0	0
37173	2321.71	0	0
37175	1659.97	0	0
37177	1208.53	0	0
37179	1939.63	0	0
37181	1939.28	0	0
37183	1138.82	0	0
37185	1600.22	0	0
37187	2091.06	0	0
37189	2437.43	0	0
37191	1386.42	0	0
37193	3057.04	0	0
37195	1552.79	0	0
37197	2421.09	0	0
37199	2630.31	0	0
38001	3644.43	0	0
38003	1927.6	0	0
38005	2905.14	0	0
38007		0	1
38009	1741.4	0	0
38011	1778.88	0	0
38013	3501.4	0	0
38015	3566.21	0	0
[truncated: 1,144 more rows]
