# Supplementary material for: Influence of area-level social vulnerability on all-cause pneumonia incidence among adult Medicare and Medicaid enrollees
Source: Commun Med (Lond). 2025 Nov 14;5:467. doi: 10.1038/s43856-025-01163-4 (PMC12618641; doi:10.1038/s43856-025-01163-4)
Supplement: Supplementary file 6 — Supplementary Data 4 [file 43856_2025_1163_MOESM6_ESM.xlsx]

## Sheet: Figure 4
	Quintile
SVI Subtheme	1	2	3	4	5
Overall MHSVI	2094.75	2066.79	1854.88	1925.84	1650.41
Socioeconomic Status	1831.59	1890.98	1894.7	1634.24	1843.48
Household Composition and Disability	1475.07	2043.99	2014.88	2059.51	2350.13
Minority Status and Language	2621.13	2552.4	2476.66	2275.08	1657.61
Housing Type and Transportation	2071.48	2152.73	1976.71	2019.12	1536.95
Health Care Infrastructure and Access	1975.47	1751.82	1623.92	2081.14	2302.5
Medical Vulnerability	1515.56	1974.98	2147.09	2436.66	2575.77
