# Supplementary material for: Influence of area-level social vulnerability on all-cause pneumonia incidence among adult Medicare and Medicaid enrollees
Source: Commun Med (Lond). 2025 Nov 14;5:467. doi: 10.1038/s43856-025-01163-4 (PMC12618641; doi:10.1038/s43856-025-01163-4)
Supplement: Supplementary file 7 — Supplementary Data 5 [file 43856_2025_1163_MOESM7_ESM.xlsx]

## Sheet: Supplementary Data 5
Diagnosis codes used to identify ACP, PP, and IPD
Condition	Categories	ICD-9 diagnoses		ICD-10 diagnosis		Descriptions
Invasive pneumococcal disease (mapped to IPD)
Bacteremia/	Pneumococcal	38.2		A40.3		Pneumococcal septicemia
septicemia	specific	038.0+041.2		A40.9+B95.3		Streptococcal septicemia +
						Pneumococcal infection
		038.9+041.2		A41.9+B95.3		Unspecified septicemia +
						Pneumococcal infection
		790.7+041.2		R78.81+B95.3		Bacteremia + Pneumococcal infection
		038.9+041.2		A41.9+B95.3		Unspecified septicemia +
						Pneumococcal infection
Meningitis	Pneumococcal specific	320.1		G00.1		Pneumococcal meningitis
		320.2+041.2		G00.2+B95.3		Streptococcal meningitis+ Pneumococcal infection
		320.9 +041.2		G00.9+B95.3		Bacterial meningitis, unspecified + Pneumococcal infection
		322.9 +041.2		G03.9+B95.3		Meningitis, unspecified + Pneumococcal infection
		510.x+041.2		J86.x+B95.3		Empyema + Pneumococcal infection
		513.0+041.2		J85.1+B95.3		Abscess of lung +
						Pneumococcal infection
		510.x+041.2		J86.x+B95.3		Empyema + Pneumococcal infection
Bacteremic pneumonia	Pneumococcal specific	38.2	+ one code from all-cause pneumonia	A40.3	+ one code from all-cause pneumonia	One code from the list of pneumococcal specific septicemia and one code from the list of pneumonia
		038.0+041.2		A40.9+B95.3
		038.9+041.2		A41.9+B95.3
		790.7+041.2		R78.81+B95.3
		38	481	A40.9	0
		38.9		A41.9
		790.7		R78.81
Other IPD	Pneumococcal specific			M00.1x		Pneumococcal arthritis
		567.1		K65.8+B95.3		Pneumococcal peritonitis
		420.9x+041.2		I30.1+B95.3		Infective pericarditis + Pneumococcal infection
		421.0+041.2		I33.0+B95.3		Acute and subacute bacterial endocarditis + Pneumococcal infection
		421.1/421.9 + 041.2		I33.9 +B95.3		Acute and subacute endocarditis, unspecified+ Pneumococcal infection
		567.23+041.2		K65.2+B95.3		Spontaneous bacterial peritonitis+ Pneumococcal infection
		730.0x, 730.2x +041.2		(M86.1x/M86.2x/M86.9) AND B95.3		Acute or unspecified osteomyelitis+ Pneumococcal infection
		711.0x/711.9x +041.2		(M00.0x/M00.2x/M00.8x/M00.9) AND B95.3		Pyogenic/unspecified arthritis+ Pneumococcal infection
				M00.1x		Pneumococcal arthritis
Noninvasive pneumococcal disease (mapped to PP or ACP)
Pneumonia	Pneumococcal specific	481		J13		Pneumococcal pneumonia
		482.9+041.2		J15.9 AND B95.3		Bacterial pneumonia, unspecified+ Pneumococcal infection
		485+041.2		(J18.0/J18.1) AND B95.3		Bronchopneumonia, organism unspecified+ Pneumococcal infection
		486+041.2		(J18.8/J18.9) AND B95.3		Pneumonia organism unspecified+ Pneumococcal infection
Pneumonia	All-cause pneumonia	480.x (480.0-480.3, 480.8, 480.9)		J12.x (J12.0, J12.1, J12.2, J12.3, J12.81, J12.89, J12.9)		Viral pneumonia
		481		J13, J18.1		Pneumococcal pneumonia
		482.x		A48.1, J14, J15.0, J15.1, J15.2x (J15.20, J15.211, J15.212, J15.29), J15.3, J15.4, J15.5, J15.6, J15.8, J15.9		Other bacterial pneumonia
		483.x (483.0, 483.1, 483.8)		J15.7, J16.x (J16.0, J16.8)		Pneumonia due to other specified organism
		484.x (484.1, 484.3, 484.5-484.8)		A22.1, A37.X1, B25.0, B44.0, J17		Pneumonia in infectious diseases classified elsewhere
		485		J18.0		Bronchopneumonia, organism unspecified
		486		J18.2, J18.8, J18.9		Pneumonia, organism unspecified
		487		J09.X1, J10.0x (J10.00, J10.01, J10.08), J11.0x (J11.00, J11.08)		Influenza with pneumonia
