# Supplementary material for: Influence of area-level social vulnerability on all-cause pneumonia incidence among adult Medicare and Medicaid enrollees
Source: Commun Med (Lond). 2025 Nov 14;5:467. doi: 10.1038/s43856-025-01163-4 (PMC12618641; doi:10.1038/s43856-025-01163-4)
Supplement: Supplementary file 8 — Supplementary Data 6 [file 43856_2025_1163_MOESM8_ESM.xlsx]

## Sheet: Supplementary Data 6
Health risk classification – moderate risk (chronic medical condition)
Diagnosis Codes (check all DX in inpatient and outpatient claims)			Procedure Codes
Condition	ICD-10-CM	ICD-10-PCS	CPT4/
			HCPCS
Alcohol dependence	F10, G62·1, Z71·4, K29·2
Asthma	J44, J45
Chronic heart disease (including congestive heart failure and cardiomyopathy excluding hypertension)	A36·81, A38·1, A39·5, B26·82, B33·2, B37·6, B58·81, I02·0, I05-I09, I11, I13, I20-I23, I24, I25, I26, I27, I28, I30-I52, I97·0, I97·110, I97·130, I97·190, J10·82, Q20, Q21, Q22, Q23, Q24, Q25, Z45·0, Z86·711, Z95, Z98·61	021008C, 021008F, 021008W, 021009C, 021009F, 021009W, 02100A3, 02100A8, 02100A9, 02100AC, 02100AF, 02100AW, 02100J3, 02100J8, 02100J9, 02100JC, 02100JF, 02100JW, 02100K3, 02100K8, 02100K9, 02100KC, 02100KF, 02100KW, 02100Z3, 02100Z8, 02100Z9, 02100ZC, 02100ZF, 02103D4, 021048C, 021048F, 021048W, 021049C, 021049F, 021049W, 02104A3, 02104A8, 02104A9, 02104AC, 02104AF, 02104AW, 02104D4, 02104J3, 021…	33510-33514, 33516-33519, 33520-33536, 92980-92982, 92984, 92995-92996
		02700ZZ, 02710ZZ, 02720ZZ, 02730ZZ
		02C00ZZ, 02C03ZZ, 02C04ZZ, 02C10ZZ, 02C13ZZ, 02C14ZZ, 02C20ZZ, 02C23ZZ, 02C24ZZ, 02C30ZZ, 02C33ZZ, 02C34ZZ, 02QA0ZZ, 02QA3ZZ, 02QA4ZZ, 02QB0ZZ, 02QB3ZZ, 02QB4ZZ, 02QC0ZZ, 02QC3ZZ, 02QC4ZZ
		3E07017, 3E070PZ, 3E07317, 3E073PZ
Chronic liver disease (including hepatitis B virus [HBV] infection, hepatitis C virus [HCV] infection, and cirrhosis)	B18, B19, I85, K70, K71 (excluding K71·2), K72 (excluding K72·0), K73, K74, K75, K76, K77, R16·0, R16·2, R17	0610075, 0610076, 061007P, 061007Q, 061007R, 061007Y, 0610095, 0610096, 061009P, 061009Q, 061009R, 061009Y, 06100A5, 06100A6, 06100AP, 06100AQ, 06100AR, 06100AY, 06100J5, 06100J6, 06100JP, 06100JQ, 06100JR, 06100JY, 06100K5, 06100K6, 06100KP, 06100KQ, 06100KR, 06100KY, 06100Z5, 06100Z6, 06100ZP, 06100ZQ, 06100ZR, 06100ZY, 0610475, 0610476, 061047P, 061047Q, 061047R, 061047Y, 0610495, 0610496, 061…	37140, 37145, 37160, 37180-27183, 43204-43205, 43243-43244, 43400
		06L30CZ, 06L30DZ, 06L30ZZ, 06L33CZ, 06L33DZ, 06L33ZZ, 06L34CZ, 06L34DZ, 06L34ZZ, 06L37CZ, 06L37DZ, 06L37ZZ, 06L38CZ, 06L38DZ, 06L38ZZ
Chronic lung disease (including chronic obstructive pulmonary disease [COPD] and emphysema)	E84, J40-J42, J43, J47, J60-J64, J65, J66-J68 (excluding J68·3), J69 (excluding J69·0), J70 (excluding J70·0, and J70·2), J84·0, J84·1 (excluding J84·114), J84·2, J84·8 (excluding J84·848), J84·9, J96·1, J96·2, J96·9, J98 (excluding J98·5 and J98·6), P27
Diabetes mellitus	E08-E11, E13, Z46·81, Z96·41
Smoking	F17, Z87·891, Z71·6, Z72·0		99406, 99407
