# Supplementary material for: Influence of area-level social vulnerability on all-cause pneumonia incidence among adult Medicare and Medicaid enrollees
Source: Commun Med (Lond). 2025 Nov 14;5:467. doi: 10.1038/s43856-025-01163-4 (PMC12618641; doi:10.1038/s43856-025-01163-4)
Supplement: Supplementary file 9 — Supplementary Data 7 [file 43856_2025_1163_MOESM9_ESM.xlsx]

## Sheet: Supplementary Data 7
Supplementary Table 5. Health risk classification – high risk
Diagnosis Codes (check all DX in inpatient and outpatient claims)					Procedure Codes
Condition		ICD-10-CM		ICD-10-PCS	CPT4/HCPCS
Cochlear Implant		Z96·21, Z96·2		09HD05Z, 09HD35Z, 09HD45Z, 09HE05Z, 09HE35Z, 09HE45Z, 09HD06Z, 09HD36Z, 09HD46Z, 09HE06Z, 09HE36Z, 09HE46Z, F0BZ·xxx	69930, L8614, L8690, 69714-69718
Cerebrospinal fluid leak		G96·0		00Q10ZZ, 00U207Z, 00U20JZ, 00U20KZ, 00U237Z, 00U23JZ, 00U23KZ, 00U247Z, 00U24JZ, 00U14KZ, 00U14JZ, 00U147Z, 00Q13ZZ, 00Q14ZZ, 00U107Z, 00U10JZ, 00U10KZ, 00U137Z, 00U13JZ, 00U13KZ, 00U24KZ
Immuno-compromising diseases		D70, D71, D72, D80, D81, D82, D83, D84, D89·1, D89·3, D89·8, D89·9, M35·9
Asplenia, functional or anatomic		D73·1, D73·3, D73·4, D73·5, D73·89, Q89·01, Q89·09, D73·2, D73·9, D73·81, D57, D56, D58, D59, Q89·0, D73·0, Z90·81		07TP0ZZ, 07TP4ZZ, 07BP0ZZ, 07BP3ZZ, 07BP4ZZ	38100, 38101, 38102, 38115, 38120, 38129
Sickle cell disease/other hemaglobinopathy
Congenital or acquired asplenia
Splenic dysfunction, splenectomy
Chronic renal disease		I12·0, I13·11, I13·2, N18·5, N18·6, N19, Z91·15, Z99·2		031209D, 031209F, 03120AD, 03120AF, 03120JD, 03120JF, 03120KD, 03120KF, 03120ZD, 03120ZF, 031309D, 031309F, 03130AD, 03130AF, 03130JD, 03130JF, 03130KD, 03130KF, 03130ZD, 03130ZF, 031409D, 031409F, 03140AD, 03140AF, 03140JD, 03140JF, 03140KD, 03140KF, 03140ZD, 03140ZF, 031509D, 031509F, 031509V, 03150AD, 03150AF, 03150AV, 03150JD, 03150JF, 03150JV, 03150KD, 03150KF, 03150KV, 03150ZD, 03150ZF, 031…	36800-36821, 90935-90999, 99512, 90918-90925, 90951-90962, E1590, G0365, 90963-90970
				03160ZD, 03160ZF, 03160ZV, 031709D, 031709F, 031709V, 03170AD, 03170AF, 03170AV, 03170JD, 03170JF, 03170JV, 03170KD, 03170KF, 03170KV, 03170ZD, 03170ZF, 03170ZV, 031809D, 31809F, 031809V, 03180AD, 03180AF, 03180AV, 03180JD, 03180JF, 03180JV, 03180KD, 03180KF, 03180KV, 03180ZD, 03180ZF, 03180ZV, 031909F, 03190AF, 03190JF, 03190KF, 03190ZF, 031A09F, 031A0AF, 031A0JF, 031A0KF, 031A0ZF, 031B09F, 031B…
				03PY07Z, 03PY0JZ, 03PY0KZ, 03PY37Z, 03PY3JZ, 03PY3KZ, 03PY47Z, 03PY4JZ, 03PY4KZ
				3E1M39Z
				5A1D70Z, 5A1D80Z, 5A1D90Z
Cancer		C00-C80, C81-C96, C7A, C7B, D00-D09, D37-D48, D49		00H004Z, 08H031Z, 08H0X1Z, 08H131Z, 08H1X1Z, 0BH001Z, 0BH031Z, 0BH041Z, 0BH071Z, 0BH081Z, 0BHK01Z, 0BHK31Z, 0BHK41Z, 0BHK71Z, 0BHK81Z, 0BHL01Z, 0BHL31Z, 0BHL41Z, 0BHL71Z, 0BHL81Z, 0CH701Z, 0CH731Z, 0CH7X1Z, 0DH501Z, 0DH531Z, 0DH541Z, 0DH571Z, 0DH581Z, 0DHP01Z, 0DHP31Z, 0DHP41Z, 0DHP71Z, 0DHP81Z, 0FHB01Z, 0FHB31Z, 0FHB41Z, 0FHB71Z, 0FHB81Z, 0FHD01Z, 0FHD31Z, 0FHD41Z, 0FHD71Z, 0FHD81Z, 0HHT01Z, 0HH…	A9500, A9511, A9513, A9514, A9517, A9519, A9528, A9529, A9530, A9531, A9533, A9534, A9542, A9544, A9545, A9600, A9604, A9605, A9606, A9699
				3E03305, 3E04305, 3E0B304, 3E0B704, 3E0BX04, 3E0C304, 3E0C704, 3E0CX04, 3E0D304, 3E0D704, 3E0DX04, 3E0E304, 3E0E704, 3E0E804, 3E0F304, 3E0F704, 3E0F804, 3E0G304, 3E0G704, 3E0G804, 3E0H304, 3E0H704, 3E0H804, 3E0J304, 3E0J704, 3E0J804, 3E0K304, 3E0K704, 3E0K804, 3E0L304, 3E0L704, 3E0M304, 3E0M704, 3E0N304, 3E0N704, 3E0N804, 3E0P304, 3E0P704, 3E0P804, 3E0Q304, 3E0Q704, 3E0R304, 3E0S304, 3E0U304, 3E0…	C1082, C1083, C1086, C9004, C1086, C9004, C9021, C9024, C9025, C9027, C9028, C9030, C9031, C9127, C9129, C9131, C9205, C9207, C9213, C9215, C9218, C9231, C9235, C9239, C9240, C9243, C9253, C9257, C9259, C9260, C9262, C9265, C9273, C9276, C9280, C9284, C9287, C9289, C9292, C9293, C9295, C9296, C9297, C9401, C9410, C9414, C9415, C9416, C9417, C9418, C9419, C9420, C9421, C9422, C9423, C9424
					C9425, C9426, C9427, C9428, C9429, C9430, C9431, C9432, C9433, C9440, C9442, C9449, C9453, C9455, C9467, C9474, C9475, C9476, C9477, C9480, C9483, C9485, C9491, C9492
				CW70NZZ, CW70YZZ, CW73NZZ, CW73YZZ, CW7GGZZ, CW7GYZZ, CW7N8ZZ, CW7NGZZ, CW7NNZZ, CW7NPZZ, CW7NYZZ, CW7YYZZ
					G3001, G9835, G9836, G9837
				D0000ZZ, D0001ZZ, D0002ZZ, D0003ZZ, D0004ZZ, D0005ZZ, D0010ZZ, D0011ZZ, D0012ZZ, D0013ZZ, D0014ZZ, D0015ZZ, D0060ZZ, D0061ZZ, D0062ZZ, D0063ZZ, D0064ZZ, D0065ZZ, D0070ZZ, D0071ZZ, D0072ZZ, D0Y07ZZ, D0Y0FZZ, D0Y17ZZ, D0Y1FZZ, D0Y67ZZ, D0Y6FZZ, D0Y77ZZ, D0Y7FZZ, D0073ZZ, D0074ZZ, D0075ZZ
					J0202, J0207, J0594, J0640, J0641, J0894, J1050, J1190, J1950, J2860, J3315, J7527, J8510, J8520, J8521, J8560, J8561, J8562, J8565, J8600, J8610, J8700, J8705, J9000, J9001, J9002, J9010, J9015, J9017, J9019, J9020, J9022, J9023, J9025, J9027, J9031, J9032, J9033, J9034, J9035, J9039, J9040, J9041, J9042, J9043, J9045, J9047, J9050, J9055, J9060, J9062, J9065, J9070, J9080, J9090, J9091, J9092, …
				D01097Z, D01098Z, D01099Z, D0109BZ, D0109CZ, D0109YZ, D010B7Z, D010B8Z, D010B9Z, D010BBZ, D010BCZ, D010BYZ, D01197Z, D01198Z, D01199Z, D0119BZ, D0119CZ, D0119YZ, D011B7Z, D011B8Z, D011B9Z, D011BBZ, D011BCZ, D011BYZ, D01697Z, D01698Z, D01699Z, D0169BZ, D0169CZ, D0169YZ, D016B7Z, D016B8Z, D016B9Z, D016BBZ, D016BCZ, D016BYZ, D01797Z, D01798Z, D01799Z, D0179BZ, D0179CZ, D0179YZ, D017B7Z, D017B8Z, D01…
					Q2024, Q2025, Q2041, Q2043, Q2048, Q2050, Q3003, Q3005, Q3006, Q3009, Q3010, Q9979
				D7000ZZ, D7001ZZ, D7002ZZ, D7003ZZ, D7004ZZ, D7005ZZ, D7010ZZ, D7011ZZ, D7012ZZ, D7013ZZ, D7014ZZ, D7015ZZ, D7020ZZ, D7021ZZ, D7022ZZ, D7023ZZ, D7024ZZ, D7025ZZ, D7030ZZ, D7031ZZ, D7032ZZ, D7033ZZ, D7034ZZ, D7035ZZ, D7040ZZ, D7041ZZ, D7042ZZ, D7043ZZ, D7044ZZ, D7045ZZ, D7050ZZ, D7051ZZ, D7052ZZ, D7053ZZ, D7054ZZ, D7055ZZ, D7060ZZ, D7061ZZ, D7062ZZ, D7063ZZ, D7064ZZ, D7065ZZ, D7070ZZ, D7071ZZ, D70…
					S0087, S0088, S0108, S0115, S0116, S0156, S0170, S0172, S0175, S0176, S0178, S0182, S0187
				D7Y0FZZ, D7Y1FZZ, D7Y2FZZ, D7Y3FZZ, D7Y4FZZ, D7Y5FZZ, D7Y6FZZ, D7Y7FZZ, D7Y8FZZ
				D8000ZZ, D8001ZZ, D8002ZZ, D8003ZZ, D8004ZZ, D8005ZZ, D81097Z, D81098Z, D81099Z, D8109BZ, D8109CZ, D8109YZ, D810B7Z, D810B8Z, D810B9Z, D810BBZ, D810BCZ, D810BYZ, D8Y07ZZ, D8Y0FZZ
				D9000ZZ, D9001ZZ, D9002ZZ, D9003ZZ, D9004ZZ, D9005ZZ, D9010ZZ, D9011ZZ, D9012ZZ, D9013ZZ, D9014ZZ, D9015ZZ, D9030ZZ, D9031ZZ, D9032ZZ, D9033ZZ, D9034ZZ, D9035ZZ, D9040ZZ, D9041ZZ, D9042ZZ, D9043ZZ, D9044ZZ, D9045ZZ, D9050ZZ, D9051ZZ, D9052ZZ, D9053ZZ, D9054ZZ, D9055ZZ, D9060ZZ, D9061ZZ, D9062ZZ, D9063ZZ, D9064ZZ, D9065ZZ, D9070ZZ, D9071ZZ, D9072ZZ, D9073ZZ, D9074ZZ, D9075ZZ, D9080ZZ, D9081ZZ, D90…
				D91097Z, D91098Z, D91099Z, D9109BZ, D9109CZ, D9109YZ, D910B7Z, D910B8Z, D910B9Z, D910BBZ, D910BCZ, D910BYZ, D91197Z, D91198Z, D91199Z, D9119BZ, D9119CZ, D9119YZ, D911B7Z, D911B8Z, D911B9Z, D911BBZ, D911BCZ, D911BYZ, D91397Z, D91398Z, D91399Z, D9139BZ, D9139CZ, D9139YZ, D913B7Z, D913B8Z, D913B9Z, D913BBZ, D913BCZ, D913BYZ, D91497Z, D91498Z, D91499Z, D9149BZ, D9149CZ, D9149YZ, D914B7Z, D914B8Z, D91…
				D9Y07ZZ, D9Y0FZZ, D9Y17ZZ, D9Y1FZZ, D9Y37ZZ, D9Y47ZZ, D9Y4CZZ, D9Y4FZZ, D9Y57ZZ, D9Y5FZZ, D9Y67ZZ, D9Y6FZZ, D9Y77ZZ, D9Y7FZZ, D9Y87ZZ, D9Y8FZZ, D9Y97ZZ, D9Y9FZZ, D9YB7ZZ, D9YBCZZ, D9YBFZZ, D9YCCZZ, D9YCFZZ, D9YD7ZZ, D9YDCZZ, D9YDFZZ, D9YF7ZZ
				DB000ZZ, DB001ZZ, DB002ZZ, DB003ZZ, DB004ZZ, DB005ZZ, DB010ZZ, DB011ZZ, DB012ZZ, DB013ZZ, DB014ZZ, DB015ZZ, DB020ZZ, DB021ZZ, DB022ZZ, DB023ZZ, DB024ZZ, DB025ZZ, DB050ZZ, DB051ZZ, DB052ZZ, DB053ZZ, DB054ZZ, DB055ZZ, DB060ZZ, DB061ZZ, DB062ZZ, DB063ZZ, DB064ZZ, DB065ZZ, DB070ZZ, DB071ZZ, DB072ZZ, DB073ZZ, DB074ZZ, DB075ZZ, DB080ZZ, DB081ZZ, DB082ZZ, DB083ZZ, DB084ZZ, DB085ZZ, DB1097Z, DB1098Z DB10…
				DBY07ZZ, DBY0FZZ, DBY17ZZ, DBY1FZZ, DBY27ZZ, DBY2FZZ, DBY57ZZ, DBY5FZZ, DBY67ZZ, DBY6FZZ, DBY77ZZ, DBY7FZZ, DBY87ZZ, DBY8FZZ, DD000ZZ, DD001ZZ, DD002ZZ, DD003ZZ, DD004ZZ, DD005ZZ, DD010ZZ, DD011ZZ, DD012ZZ, DD013ZZ, DD014ZZ, DD015ZZ, DD020ZZ, DD021ZZ, DD022ZZ, DD023ZZ, DD024ZZ, DD025ZZ, DD030ZZ, DD031ZZ, DD032ZZ, DD033ZZ, DD034ZZ, DD035ZZ, DD040ZZ, DD041ZZ, DD042ZZ, DD043ZZ, DD044ZZ, DD045ZZ, DD0…
				DDY07ZZ, DDY0FZZ, DDY17ZZ, DDY1CZZ, DDY1FZZ, DDY27ZZ, DDY2CZZ, DDY2FZZ, DDY37ZZ, DDY3CZZ, DDY3FZZ, DDY47ZZ, DDY4CZZ, DDY4FZZ, DDY57ZZ, DDY5CZZ, DDY5FZZ, DDY77ZZ, DDY7CZZ, DDY7FZZ, DDY8CZZ, DDY8FZZ, DF000ZZ, DF001ZZ, DF002ZZ, DF003ZZ, DF004ZZ, DF005ZZ, DF010ZZ, DF011ZZ, DF012ZZ, DF013ZZ, DF014ZZ, DF015ZZ, DF020ZZ, DF021ZZ, DF022ZZ, DF023ZZ, DF024ZZ, DF025ZZ, DF030ZZ, DF031ZZ, DF032ZZ, DF033ZZ, DF0…
				DG000ZZ, DG001ZZ, DG002ZZ, DG003ZZ, DG005ZZ, DG010ZZ, DG011ZZ, DG012ZZ, DG013ZZ, DG015ZZ, DG020ZZ, DG021ZZ, DG022ZZ, DG023ZZ, DG025ZZ, DG040ZZ, DG041ZZ, DG042ZZ, DG043ZZ, DG045ZZ, DG050ZZ, DG051ZZ, DG052ZZ, DG053ZZ, DG055ZZ, DG1097Z, DG1098Z, DG1099Z, DG109BZ, DG109CZ, DG109YZ, DG10B7Z, DG10B8Z, DG10B9Z, DG10BBZ, DG10BCZ, DG10BYZ, DG1197Z, DG1198Z, DG1199Z, DG119BZ, DG119CZ, DG119YZ, DG11B7Z, DG1…
				DH020ZZ, DH021ZZ, DH022ZZ, DH023ZZ, DH024ZZ, DH025ZZ, DH030ZZ, DH031ZZ, DH032ZZ, DH033ZZ, DH034ZZ, DH035ZZ, DH040ZZ, DH041ZZ, DH042ZZ, DH043ZZ, DH044ZZ, DH045ZZ, DH060ZZ, DH061ZZ, DH062ZZ, DH063ZZ, DH064ZZ, DH065ZZ, DH070ZZ, DH071ZZ, DH072ZZ, DH073ZZ, DH074ZZ, DH075ZZ, DH080ZZ, DH081ZZ, DH082ZZ, DH083ZZ, DH084ZZ, DH085ZZ, DH090ZZ, DH091ZZ, DH092ZZ, DH093ZZ, DH094ZZ, DH095ZZ, DH0B0ZZ, DH0B1ZZ, DH0…
				DM000ZZ, DM001ZZ, DM002ZZ, DM003ZZ, DM004ZZ, DM005ZZ, DM010ZZ, DM011ZZ, DM012ZZ, DM013ZZ, DM014ZZ, DM015ZZ, DM1097Z, DM1098Z, DM1099Z, DM109BZ, DM109CZ, DM109YZ, DM10B7Z, DM10B8Z, DM10B9Z, DM10BBZ, DM10BCZ, DM10BYZ, DM1197Z, DM1198Z, DM1199Z, DM119BZ, DM119CZ, DM119YZ, DM11B7Z, DM11B8Z, DM11B9Z, DM11BBZ, DM11BCZ, DM11BYZ, DMY07ZZ, DMY0FZZ, DMY17ZZ, DMY1FZZ
				DP000ZZ, DP001ZZ, DP002ZZ, DP003ZZ, DP004ZZ, DP005ZZ, DP020ZZ, DP021ZZ, DP022ZZ, DP023ZZ, DP024ZZ, DP025ZZ, DP030ZZ, DP031ZZ, DP032ZZ, DP033ZZ, DP034ZZ, DP035ZZ, DP040ZZ, DP041ZZ, DP042ZZ, DP043ZZ, DP044ZZ, DP045ZZ, DP050ZZ, DP051ZZ, DP052ZZ, DP053ZZ, DP054ZZ, DP055ZZ, DP060ZZ, DP061ZZ, DP062ZZ, DP063ZZ, DP064ZZ, DP065ZZ, DP070ZZ, DP071ZZ, DP072ZZ, DP073ZZ, DP074ZZ, DP075ZZ, DP080ZZ, DP081ZZ, DP0…
				DT000ZZ, DT001ZZ, DT002ZZ, DT003ZZ, DT004ZZ, DT005ZZ, DT010ZZ, DT011ZZ, DT012ZZ, DT013ZZ, DT014ZZ, DT015ZZ, DT020ZZ, DT021ZZ, DT022ZZ, DT023ZZ, DT024ZZ, DT025ZZ, DT030ZZ, DT031ZZ, DT032ZZ, DT033ZZ, DT034ZZ, DT035ZZ, DT1097Z, DT1098Z, DT1099Z, DT109BZ, DT109CZ, DT109YZ, DT10B7Z, DT10B8Z, DT10B9Z, DT10BBZ, DT10BCZ, DT10BYZ, DT1197Z, DT1198Z, DT1199Z, DT119BZ, DT119CZ, DT119YZ, DT11B7Z, DT11B8Z, DT1…
				DU000ZZ, DU001ZZ, DU002ZZ, DU003ZZ, DU004ZZ, DU005ZZ, DU010ZZ, DU011ZZ, DU012ZZ, DU013ZZ, DU014ZZ, DU015ZZ, DU020ZZ, DU021ZZ, DU022ZZ, DU023ZZ, DU024ZZ, DU025ZZ, DU1097Z, DU1098Z, DU1099Z, DU109BZ, DU109CZ, DU109YZ, DU10B7Z, DU10B8Z, DU10B9Z, DU10BBZ, DU10BCZ, DU10BYZ, DU1197Z, DU1198Z, DU1199Z, DU119BZ, DU119CZ, DU119YZ, DU11B7Z, DU11B8Z, DU11B9Z, DU11BBZ, DU11BCZ, DU11BYZ, DU1297Z, DU1298Z, DU1…
				DV000ZZ, DV001ZZ, DV002ZZ, DV003ZZ, DV004ZZ, DV005ZZ, DV010ZZ, DV011ZZ, DV012ZZ, DV013ZZ, DV014ZZ, DV015ZZ, DV1097Z, DV1098Z, DV1099Z, DV109BZ, DV109CZ, DV109YZ, DV10B7Z, DV10B8Z, DV10B9Z, DV10BBZ, DV10BCZ, DV10BYZ, DV1197Z, DV1198Z, DV1199Z, DV119BZ, DV119CZ, DV119YZ, DV11B7Z, DV11B8Z, DV11B9Z, DV11BBZ, DV11BCZ, DV11BYZ, DVY07ZZ, DVY0CZZ, DVY0FZZ, DVY17ZZ, DVY1FZZ
				DW010ZZ, DW011ZZ, DW012ZZ, DW013ZZ, DW014ZZ, DW015ZZ, DW020ZZ, DW021ZZ, DW022ZZ, DW023ZZ, DW024ZZ, DW025ZZ, DW030ZZ, DW031ZZ, DW032ZZ, DW033ZZ, DW034ZZ, DW035ZZ, DW040ZZ, DW041ZZ, DW042ZZ, DW043ZZ, DW044ZZ, DW045ZZ, DW050ZZ, DW051ZZ, DW052ZZ, DW053ZZ, DW054ZZ, DW055ZZ, DW060ZZ, DW061ZZ, DW062ZZ, DW063ZZ, DW064ZZ, DW065ZZ, DW1197Z, DW1198Z, DW1199Z, DW119BZ, DW119CZ, DW119YZ, DW11B7Z, DW11B8Z, DW1…
				XW03351, XW033B3, XW033C3, XW04351, XW043B3, XW043C3
HIV		B20, B97·35, Z21
Organ Transplant		Z94·0, Z941, Z942, Z94·4, Z9481, Z9482, Z9483, Z9484, Z9489, Z949, Z94·3		30230AZ, 30230G0, 30230G3, 30230G4, 30230X0, 30230X4, 30230Y0, 30230Y3, 30230Y4, 30233AZ, 30233G0, 30233G3, 30233G4, 30233X0, 30233X4, 30233Y0, 30233Y3, 30233Y4, 30240AZ, 30240G0, 30240G3, 30240G4, 30240X0, 30240X4, 30240Y0, 30240Y3, 30240Y4, 30243AZ, 30243G0, 30243G3, 30243G4, 30243X0, 30243X4, 30243Y0, 30243Y3, 30243Y4, 30250G0, 30250G1, 30250X0, 30250X1, 30250Y0, 30250Y1, 30253G0, 30253G1 3025…	38241
